# Supplementary material for: The Histone Methyltransferase DOT1L Is a Functional Component of Estrogen Receptor Alpha Signaling in Ovarian Cancer Cells
Source: Cancers (Basel). 2019 Nov 4;11(11):1720. doi: 10.3390/cancers11111720 (PMC6895927; doi:10.3390/cancers11111720)
Supplement: Supplementary file 1 [file cancers-11-01720-s001.zip]

Archive with 5 entries (3 files):
- cancers-604602-supplementary-final/
- cancers-604602-supplementary-final/Supplementary_files_r2/
- cancers-604602-supplementary-final/Supplementary_files_r2/cancers-604602-suppl-v2.docx
- cancers-604602-supplementary-final/Supplementary_files_r2/Table_S1_Salvati_et_al.xlsx
- cancers-604602-supplementary-final/Supplementary_files_r2/Table_S2_Salvati_et_al.xlsx
