# Supplementary material for: The Histone Methyltransferase DOT1L Is a Functional Component of Estrogen Receptor Alpha Signaling in Ovarian Cancer Cells
Source: Cancers (Basel). 2019 Nov 4;11(11):1720. doi: 10.3390/cancers11111720 (PMC6895927; doi:10.3390/cancers11111720)
Supplement: Supplementary file 1 [file cancers-11-01720-s001.zip › cancers-604602-supplementary-final/Supplementary_files_r2/Table_S1_Salvati_et_al.xlsx]

## Sheet: Summary
Summary
Table S1A: Differentially expressed transcripts in PEO4 vs PEO1 cells
Table S1B: Differentially expressed transcripts in PEO1 cells following ICI treatment (9 days)
Table S1C: Differentially expressed transcripts in PEO4 cells following ICI treatment (9 days)
Table S1D: Differentially expressed transcripts in PEO1 cells following EPZ treatment (9 days)
Table S1E: Differentially expressed transcripts in PEO4 cells following EPZ treatment (9 days)
Table S1F: Differentially expressed transcripts in PEO14 cells following EPZ treatment (9 days)

## Sheet: Diff Exp PEO4 vs PEO1 (DMSO)
Table S1A: Differentially expressed transcripts in PEO4 vs PEO1 cells by stranded RNA-Seq
Gene	Fold-Change	padj
AC004448.2	-127.35	2.04859e-06
SERPINB3	-101.621	2.41521e-06
MARCH1	-91.385	1.46705e-06
PNOC	-68.5383	9.59556e-06
FOXS1	-60.5818	7.28827e-07
CDA	-49.3313	2.05166e-06
AK7	-46.4842	0.00013352
PCDHA1	-45.2598	0.000157758
LINC01914	-41.4706	0.000200254
TMEM178A	-41.2233	0.000355066
RHEX	-40.9956	0.000232356
OLFM1	-39.5994	1.46867e-07
PLTP	-37.7159	1.06191e-12
COL23A1	-37.2553	0.000316581
AC012123.1	-36.769	0.00105699
GPX3	-33.7589	1.62758e-57
MAP3K20-AS1	-33.3662	0.00130406
CTNNA2	-32.7141	0.00115193
RIPK3	-32.535	0.000958588
FEZF1-AS1	-32.2725	0.00106185
LINC00565	-31.7813	1.63657e-49
AC010980.2	-31.4533	0.00102964
AC027335.1	-31.447	0.000653193
FNDC10	-30.1315	0.000288215
NPR1	-29.7966	2.3039e-08
FIBIN	-29.3664	0.000716267
PDGFRB	-28.8322	0.00360323
IL1RAPL2	-28.5673	0.00254063
HOXB8	-27.3052	0.0002163
LINC00284	-26.5263	0.00372244
ZNF33BP1	-26.0572	0.00271844
TNF	-25.8693	3.03729e-08
RPL5P13	-25.7887	0.00382037
AC006065.4	-25.7413	0.00273962
ATP2A3	-25.5089	0.0157473
C2orf91	-25.4697	0.00656428
MYOZ1	-25.0079	0.00357839
FYB1	-24.9268	0.00298269
SIAH3	-23.9338	1.40166e-07
DCST2	-23.7671	0.00297324
AC100849.1	-23.4681	0.00928974
STRCP1	-23.2104	0.0159257
CADPS	-22.5976	2.70134e-14
MXRA5	-22.115	1.83529e-19
GJB6	-22.0069	0.00722101
PKDCC	-21.7218	1.68709e-39
AGT	-21.697	2.68729e-23
ERP29	-21.5584	8.66534e-33
CSMD2	-21.496	0.000498389
CSGALNACT1	-21.4242	0.00444256
TNNI3	-21.215	0.00507677
MALRD1	-20.9105	0.0182858
AC007207.2	-20.6743	0.00988797
IDH1-AS1	-20.6226	0.00877759
AC090260.1	-20.3456	0.0110155
KCNB1	-20.2245	1.01446e-34
RPS6P23	-19.8477	0.0128939
RNU6-177P	-19.5155	0.0105359
SHROOM4	-19.4382	0.000796455
BBOX1	-19.3753	0.0112803
LINC02600	-19.3548	0.014251
AC074124.1	-19.298	0.0157408
NPAS3	-18.9996	4.04992e-11
FGD5P1	-18.9354	0.0306654
CCDC170	-18.6426	4.5532e-08
TIMP3	-18.5187	2.84552e-51
AC009518.1	-18.3354	8.04886e-13
XKR4	-18.3277	0.00569209
AC117498.3	-18.2139	0.0215008
HEPHL1	-18.1636	5.11031e-06
LINC00578	-18.0812	0.00740492
TMEM255A	-17.9955	0.0059653
WISP2	-17.9339	0.00979615
AC008957.3	-17.788	0.00123096
RAB7B	-17.6375	1.99787e-06
NPY5R	-17.5335	0.0162879
RGN	-17.3279	6.23985e-05
LINC00885	-17.1317	0.00989996
STAP1	-16.8741	0.0477291
RBPMS2	-16.8469	0.0431028
ABCA4	-16.8411	9.87601e-145
DEGS2	-16.6885	2.28514e-05
CDH16	-16.6356	0.00272018
AC008406.3	-16.6116	0.0167022
AC116562.1	-16.59	0.019893
MYBPH	-16.4892	0.0125178
AC097504.1	-16.3389	0.0195555
AL023775.1	-16.2602	0.0273102
LINC00545	-16.0738	0.00677034
C7orf61	-15.815	0.0145078
RTN4RL1	-15.8049	0.0217576
SFTPD	-15.7327	0.00309186
PODXL2	-15.7103	0.0131663
MX2	-15.7027	8.21616e-06
IGFBP5	-15.6125	1.04358e-09
NNMT	-15.4738	2.94603e-18
PRKN	-15.368	0.0419237
BCAS1	-15.0634	0.0202297
HSD11B2	-14.9684	0.0305481
SLC16A4	-14.9537	1.45603e-09
SLC7A8	-14.9022	1.66093e-12
LINC00173	-14.8919	7.44217e-08
TSHZ2	-14.8508	1.70081e-06
AL772337.3	-14.7735	0.0292198
MAPK15	-14.7716	4.07243e-06
UNC80	-14.7633	5.40999e-45
OTOF	-14.5987	0.0483631
Z84485.1	-14.5279	0.0212786
AC093627.1	-14.4234	0.0240513
GNA15	-14.4117	1.58751e-05
AC016582.3	-14.3839	1.5802e-10
CDH6	-14.3733	9.39075e-136
AC010980.1	-14.3275	0.017483
MIR646	-14.2777	0.00659036
FGFR3	-14.261	0.0070335
AC027335.2	-14.1991	0.0242048
GJA3	-13.6633	0.0395531
AC005476.2	-13.6628	0.0360206
LINC02518	-13.6606	0.0256336
AC026367.3	-13.5196	0.0307989
ZNF503-AS1	-13.4964	0.0341023
ZNF454	-13.3725	0.0212786
RIBC2	-13.3671	0.000501071
ASAP3	-13.1768	9.60216e-10
UNC5C	-13.1677	0.0366974
CYP24A1	-13.1589	1.92221e-73
PILRA	-12.917	0.0357572
MOSPD1	-12.8361	1.44163e-12
LINC01091	-12.6352	0.0478064
ZNF560	-12.5955	5.05032e-07
UGT3A2	-12.5481	0.00622604
FADS6	-12.1636	0.0372028
AC005336.3	-12.1295	0.0484912
MMP7	-12.0711	0.00855909
SUSD2	-12.007	1.32222e-05
CELSR3	-11.909	9.4933e-05
SIM2	-11.891	0.00931606
AC117498.2	-11.8464	0.0420761
AC037459.2	-11.8028	0.00181066
AC003973.3	-11.4255	2.06429e-05
DLEC1	-11.2753	0.000149221
GUCY1A2	-11.1914	2.34002e-16
AL627311.1	-11.159	0.0476874
KANK4	-11.1049	1.58623e-36
CFI	-10.9515	7.38803e-08
SEMA5A	-10.9393	1.49083e-78
CHI3L1	-10.7639	6.77625e-43
RPS3P1	-10.7052	0.0479772
SLC13A5	-10.6819	0.0486795
BTBD7P1	-10.6733	0.017879
ACKR3	-10.5896	0.0102799
PREX2	-10.5594	0.0436574
MIR2355	-10.3588	0.00537897
RNA5SP84	-10.3499	0.0495443
Z97653.2	-10.2861	0.0358937
GAS7	-10.1869	0.00204677
TEAD2	-9.9836	2.85162e-07
SELENBP1	-9.91473	8.71977e-07
FAM178B	-9.83329	0.0217884
XAF1	-9.79973	5.5285e-07
ATOH8	-9.5563	2.11687e-14
EFCAB13	-9.41324	1.55385e-09
AP001033.1	-9.12829	0.0258531
CBR1	-9.10362	2.26917e-10
OCA2	-8.97227	0.0381714
FN1	-8.93192	7.00437e-110
MEDAG	-8.88075	0.044206
CYP1B1-AS1	-8.73997	1.60446e-05
RPS3AP37	-8.63798	0.048712
SLC4A4	-8.63073	1.54214e-08
CCDC181	-8.60082	0.0341535
SLC22A31	-8.45278	1.03521e-05
ALOX5	-8.39072	5.84241e-13
DIRAS3	-8.35248	1.40822e-32
AC009229.1	-8.29983	0.00781782
GPR158	-8.28775	0.00841572
ABCC3	-8.28065	1.49158e-22
CRB2	-8.25936	4.40535e-07
LRRC32	-8.21773	0.00796142
C11orf65	-8.18853	0.037917
SMIM10L2A	-8.13516	1.11055e-06
AL139412.1	-8.1136	0.0127777
RUBCNL	-8.02341	1.31046e-07
ROBO2	-8.01109	0.0180977
LIPC	-8.00857	0.0499791
DLX1	-7.78344	8.76976e-19
NPFFR1	-7.75528	5.01902e-06
NALT1	-7.71047	0.0124246
GRIN2B	-7.70357	1.50241e-08
C1QL1	-7.57177	0.000764426
PLXND1	-7.51974	6.72892e-11
ZNF208	-7.50026	1.00137e-07
ITGA9	-7.45574	5.00238e-08
AC097634.1	-7.44425	4.85306e-05
ATP2B3	-7.44305	0.00632174
BAALC	-7.42395	0.00087634
USP44	-7.41863	0.00351215
GHDC	-7.34917	2.36178e-05
GRIP2	-7.29769	0.000120503
SERPINB4	-7.28993	0.00635775
VTCN1	-7.28281	2.5045e-06
FUT5	-7.22643	0.00353038
GGT5	-7.19972	0.0118241
LINC02593	-7.14591	0.0465714
PLEKHS1	-7.08927	0.000998648
LBH	-7.07515	2.56529e-34
OLFML2A	-7.02765	6.91208e-09
PIK3R5	-7.00185	0.0291632
MIR34AHG	-6.9674	0.000388793
ITIH5	-6.96433	6.25959e-08
PPP1R36	-6.90915	0.0058572
ERBB4	-6.88286	0.0292444
TRPM3	-6.87131	0.00819245
SYT12	-6.87096	1.43728e-10
CACNA1F	-6.85087	4.47e-05
GRIN2A	-6.83179	1.88525e-37
TFAP2E	-6.82441	0.0294051
MX1	-6.82241	1.05358e-13
AL592158.1	-6.82209	1.85941e-06
AC027279.1	-6.78932	0.00947538
ADAMTS19	-6.76206	0.000731722
BMP2	-6.74753	5.72661e-15
RNU6ATAC18P	-6.74098	0.000942525
FBXO24	-6.72763	0.0353535
HMCN1	-6.72387	0.00207534
ADRA2C	-6.69426	0.00343222
MAB21L3	-6.53104	4.69942e-15
DLX2	-6.50333	8.30693e-07
SLC35F1	-6.47849	4.57362e-08
EYA2	-6.47533	8.59397e-08
GJA5	-6.46409	3.13664e-28
CGB7	-6.44281	0.00159756
RHOBTB1	-6.44036	3.57972e-19
AL365181.2	-6.38276	0.0213186
CACNA1H	-6.35315	0.0113272
PLA2G15	-6.29599	5.04399e-13
PRLR	-6.27925	2.75824e-14
SLC12A9-AS1	-6.25646	0.0346537
ADSSL1	-6.24485	6.29685e-07
ADAM23	-6.24347	9.72472e-10
SAMD11	-6.24208	0.012197
LINC02331	-6.22116	0.0335525
SOD3	-6.21552	0.0190034
AC007622.1	-6.17419	0.0325398
LINC02015	-6.12349	7.84234e-06
ROS1	-6.05382	1.53283e-10
SULF1	-6.03615	0.000114033
RIMS4	-5.98742	6.5731e-14
SLC13A3	-5.96579	0.0064556
ZFP2	-5.95913	0.0107371
LNCOC1	-5.95416	6.62869e-07
MFAP5	-5.94213	0.0146871
MGAT3	-5.94195	5.28219e-09
AC010624.1	-5.93791	0.0483631
DPP6	-5.91782	2.60882e-17
MUC1	-5.91684	0.0422969
BRINP2	-5.90899	2.04792e-15
AL627171.1	-5.90118	0.0475463
VSX1	-5.88492	0.0184821
MIR4274	-5.84757	0.0459469
ADAP2	-5.79815	0.0181702
SPAAR	-5.79408	4.91114e-07
FAM86B2	-5.79121	0.00298269
RN7SL745P	-5.7686	2.67027e-08
NACAD	-5.75139	3.37125e-05
FXYD6	-5.75019	1.69695e-05
IZUMO4	-5.65893	0.0265044
GNG12-AS1	-5.65588	0.0275752
BMP7	-5.65545	0.0100726
SLC15A1	-5.60628	0.00666528
LRRC4C	-5.60564	0.0447078
LINC00654	-5.58219	0.00143624
AP000904.1	-5.58052	0.0171681
LRRN2	-5.53087	2.4897e-05
MKX	-5.52199	9.07382e-10
SPTSSB	-5.48617	0.0265695
PCSK4	-5.47203	0.00195675
TGM1	-5.45365	1.47044e-23
NUPR1	-5.45327	2.82635e-15
AC016705.2	-5.43517	8.18242e-08
UGT2B7	-5.40631	3.49353e-26
EBF4	-5.40415	4.59169e-05
IGFBP2	-5.39336	0.0356171
CIITA	-5.37836	7.40037e-09
PDZK1	-5.3306	3.9321e-21
CA12	-5.32689	4.978e-44
ZNF727	-5.32061	1.41469e-06
ADAMTS2	-5.31776	1.0424e-19
MPPED2	-5.31706	0.000177946
LGR6	-5.31442	0.000528738
DLX4	-5.313	0.00123263
BGN	-5.28424	5.0917e-06
CARD9	-5.24234	3.98398e-05
RASGRP1	-5.23801	9.53474e-15
PNMA3	-5.23768	0.0333133
OR2AK2	-5.22321	0.038377
GRASP	-5.21723	0.045249
LINC00271	-5.18659	0.0218661
CFB	-5.18451	1.83154e-05
AC004771.2	-5.14898	0.00935636
AL391001.1	-5.14601	0.000908419
ASTN1	-5.14517	1.63814e-12
CXCR4	-5.12833	0.00395742
AL031686.1	-5.12489	0.0137706
FAM131C	-5.11789	0.0072376
UBA7	-5.11048	1.56478e-12
LINC01473	-5.09742	0.0352501
MYO15B	-5.06007	0.000280152
IL1RL2	-5.03741	0.00023949
AC027279.4	-5.03466	0.0358606
KDR	-5.02963	0.0487664
ATP6V1B1	-5.02899	0.0361397
SLC26A9	-5.02004	0.00289521
B3GAT1	-5.01416	0.0013753
BX571818.1	-4.96965	4.00971e-13
KLK11	-4.96893	0.00590726
ARHGEF19	-4.96833	1.85042e-07
HECW2	-4.92546	0.0130161
C12orf56	-4.91393	0.000810534
MCIDAS	-4.89819	0.0174801
KLHL14	-4.89696	2.11442e-16
AP001318.1	-4.89144	0.0497898
SLC22A17	-4.8734	3.33987e-05
PTGIS	-4.85495	1.34809e-15
TP53INP1	-4.85489	5.14618e-09
EEF1A2	-4.84181	0.000979729
HLA-DMA	-4.83749	0.00102113
IFITM2	-4.79747	0.00695806
SLC1A3	-4.7966	3.94458e-16
ADAMTS15	-4.76802	1.85382e-16
SPATA18	-4.75963	0.0381913
NOXA1	-4.74997	0.00293252
INHA	-4.74679	0.00471048
APCDD1	-4.74256	0.026488
AC008267.4	-4.73989	0.030924
LMO1	-4.72068	0.00498867
TEX15	-4.69601	2.2186e-07
THRSP	-4.68916	1.88202e-06
PAH	-4.67415	0.0128276
AC007938.1	-4.67265	0.0227833
DLX3	-4.67124	2.40071e-05
NPNT	-4.63511	1.93223e-10
KIAA1257	-4.63223	0.000973206
RBM24	-4.63054	0.0057131
AKR7A3	-4.63052	0.000597425
GLT8D2	-4.6286	0.00307943
DISP3	-4.62652	0.0341883
BDKRB1	-4.61769	3.33939e-12
GREB1	-4.60129	2.02762e-09
ULBP1	-4.59926	0.00183057
VAV3	-4.58599	2.31865e-08
NCAM1	-4.57532	0.00427866
PDCL3P6	-4.5753	0.00489013
TARID	-4.5717	0.0156216
CYTL1	-4.52929	0.0223132
ARHGEF6	-4.51041	0.00580798
RAB39B	-4.50589	0.00020505
EFHC2	-4.50453	0.0011284
LINC01814	-4.49936	0.00130406
AC140479.2	-4.48636	1.89329e-05
ABI3BP	-4.46457	0.0252664
SMIM10L2B	-4.45194	0.016716
GRIK4	-4.43513	0.0358937
AL365181.3	-4.4237	0.00169258
APOL1	-4.42014	0.00383846
RCAN2	-4.4194	0.00440039
PCDHB15	-4.41655	0.00505374
CHRNA9	-4.41298	0.0308999
CIB4	-4.39994	0.016166
LINC02354	-4.38647	0.0189244
CD14	-4.37328	1.48841e-05
TSPAN18	-4.34095	4.59423e-13
TMEM229B	-4.33511	0.001312
PLPP3	-4.32842	4.37931e-28
AC111000.2	-4.32662	0.00209416
ATP8B2	-4.31803	0.000440175
MB	-4.27042	5.36792e-07
ARHGAP26-IT1	-4.26986	4.17697e-06
SYT11	-4.26902	0.000395507
AC104794.2	-4.26618	0.00260205
AC011473.4	-4.25879	0.0478064
ADGRF5	-4.25811	9.13463e-05
ESRRG	-4.25712	0.00067453
IL20RA	-4.23948	4.36275e-05
SKAP1	-4.23908	1.15371e-05
CLYBL	-4.23751	0.00215686
KCNMB4	-4.23483	0.000554476
ADGRG2	-4.23198	1.82371e-09
KCNQ3	-4.22455	5.51646e-23
ABCC6P1	-4.22309	0.0256449
MIR23B	-4.20079	0.0231769
AFF2	-4.17288	0.00430875
ARL10	-4.16949	6.53911e-05
AC011389.3	-4.16755	0.00729266
SEMA3F-AS1	-4.16309	0.0116556
CLIC3	-4.12872	0.0101839
CPA4	-4.12715	3.53378e-20
ST6GALNAC2	-4.12047	3.9784e-07
FCGBP	-4.10591	0.0121784
PAOX	-4.09723	0.00827805
AC138150.2	-4.09103	9.28534e-09
SLC45A1	-4.08735	0.016716
MAPK10	-4.06617	0.00517373
FBXO2	-4.0398	7.97574e-16
TBC1D29	-4.02627	0.000157729
AC068580.4	-4.02031	0.0265961
FAM153A	-4.0172	4.18886e-07
NGF	-4.00908	0.000113013
AC010478.1	-4.00897	6.76395e-07
AL358334.2	-4.00069	0.0212786
PRR5L	-3.98541	0.000149752
AC139149.1	-3.98122	0.00610968
SSPN	-3.97581	6.10627e-10
AC090912.2	-3.95828	0.00193109
PLXDC2	-3.95039	1.77126e-53
LMNTD2	-3.94489	0.000315827
AP006284.1	-3.92289	7.11708e-05
LINC02352	-3.91414	0.0358937
AC008760.2	-3.87858	0.0256336
LINC00887	-3.86791	0.000186251
CALML6	-3.86086	0.0377551
TMEM150C	-3.85886	0.0013092
KCNQ4	-3.85414	0.00562473
CASC10	-3.85023	9.1725e-08
KRT4	-3.83769	1.40484e-14
SLCO2A1	-3.81327	0.00871442
MUC16	-3.79989	4.68631e-12
APOM	-3.78129	0.00317938
LENG9	-3.77784	0.00121325
CFH	-3.77455	0.0335188
SYTL5	-3.76816	0.000644147
RBBP8	-3.74664	9.88267e-14
Z99129.3	-3.74434	0.00260208
PAQR8	-3.74369	9.37698e-07
SERPINE2	-3.72985	2.20525e-38
IFI27	-3.71691	5.29503e-33
CARMIL3	-3.70044	2.16822e-05
ACKR2	-3.68655	0.00203179
AC005586.2	-3.68499	0.000125794
SLC7A2	-3.68384	3.18384e-13
DIO2	-3.67914	1.04414e-05
CECR2	-3.66832	0.0236597
RBM44	-3.64921	0.00321208
RNF152	-3.64817	2.71045e-07
ZCWPW1	-3.64385	1.34061e-06
CCDC33	-3.6429	2.12399e-05
GBP2	-3.64242	2.31791e-12
IER3	-3.63597	7.48141e-06
AC026951.1	-3.61919	0.0168682
PER3	-3.61207	1.02345e-34
GGACT	-3.60696	0.000648433
ACE	-3.60276	1.1856e-06
HNRNPH1P1	-3.60052	0.0222231
AC004466.1	-3.60017	0.000126561
AC119674.1	-3.59709	0.0347515
PMEL	-3.59502	0.000269882
PDK4	-3.58919	1.07339e-06
AC090877.1	-3.5879	2.71723e-05
CCNO	-3.58681	0.000991325
LRRC75B	-3.5806	0.000498787
CYP1B1	-3.57906	2.70946e-35
TLE6	-3.56624	0.00224817
MCF2L	-3.55488	0.000104061
LINGO1	-3.55154	0.0429642
AC107464.3	-3.54888	0.00996241
GSTM3	-3.5442	0.0047527
AC131212.2	-3.53892	0.0227389
SLC2A14	-3.53247	0.0207818
TRPM8	-3.52524	5.90019e-10
GFRA2	-3.52122	0.0104347
DOC2A	-3.51482	5.31038e-05
CYP1A2	-3.50438	0.0224353
HEATR4	-3.50404	0.00145989
DENND6B	-3.5026	0.000996056
TMEM187	-3.4953	2.14749e-06
NKD1	-3.49018	4.00163e-06
IQCH	-3.48864	0.0033797
PXN-AS1	-3.47153	0.000243946
NT5M	-3.46652	0.0156973
ACTA2	-3.45729	0.00348651
COL6A1	-3.45137	0.00102037
GCHFR	-3.44765	0.0242865
TMEM116	-3.44606	1.00621e-06
MKRN5P	-3.44293	0.0102842
SORCS2	-3.43215	1.04241e-07
CYP2T1P	-3.43097	0.000981184
FMO4	-3.4253	0.00169258
LINC02367	-3.42206	0.00340547
RASGEF1A	-3.41495	0.0344325
AC023043.1	-3.41356	0.0110521
VWA5A	-3.41284	5.08412e-13
PTGER2	-3.41078	1.12762e-07
PCDH7	-3.39755	0.00828218
SKIDA1	-3.39498	0.000694101
AC015802.6	-3.39212	0.00730532
RTL8B	-3.37749	7.17328e-07
ALDH1L1	-3.37719	6.67166e-05
ADAMTS13	-3.37365	0.0038975
NEK3	-3.37356	0.0275461
MIR503HG	-3.37023	4.4312e-11
FUOM	-3.36635	2.16231e-05
BDKRB2	-3.36566	5.91185e-21
MAP3K15	-3.35337	0.000109962
AC040970.1	-3.34749	0.00145973
AJ239328.1	-3.34518	0.0348483
SYNGR1	-3.34294	2.83864e-07
GPM6B	-3.34265	0.0338152
UFSP1	-3.32918	0.0210275
AL117339.4	-3.32726	0.00042696
ATP6V1C2	-3.32048	7.63524e-25
SMOC2	-3.30548	6.76395e-07
ANKRD31	-3.30491	1.67099e-05
CYP4B1	-3.30326	0.000436301
TSPAN2	-3.30304	3.22906e-08
GPC6	-3.29218	4.18748e-24
SPACA6P-AS	-3.28987	0.010273
LINC01770	-3.283	0.00905654
TRPV6	-3.28227	7.98196e-14
LDB3	-3.28108	0.0226502
AC004943.2	-3.27472	0.00143624
CRABP2	-3.26829	2.69289e-10
PCAT7	-3.26345	0.0104594
CBX3P2	-3.26296	0.0329638
AC020659.1	-3.26194	0.0327443
C1S	-3.26153	0.00012894
TLR5	-3.25324	0.0488488
STON1	-3.25201	8.05203e-06
SYT13	-3.25108	4.80588e-08
PLA2G6	-3.24795	3.83305e-05
GAS6-DT	-3.24727	6.12102e-08
DIXDC1	-3.24202	2.18087e-08
SSPO	-3.23866	0.0218454
FOLH1	-3.23863	0.0197734
DCDC1	-3.22867	0.00379487
CCDC18-AS1	-3.22841	1.9842e-12
PELI2	-3.22413	4.02402e-09
GBP1	-3.22407	3.21106e-16
MEGF6	-3.21789	0.00719146
MMP24	-3.21531	2.57437e-15
AC007938.3	-3.20425	0.00619894
AC027644.1	-3.20317	0.00211295
DEPDC4	-3.19866	0.00497059
UPK2	-3.19793	0.0058775
AC009283.1	-3.19543	0.0191432
AP002001.1	-3.19055	0.00308249
FRRS1L	-3.18387	0.0138968
AL353746.1	-3.17554	0.0384471
TTC34	-3.17258	0.0107199
RARRES1	-3.17234	8.55266e-12
LINC01018	-3.17187	5.8922e-08
PCDH19	-3.16427	0.00428611
BAMBI	-3.16415	0.00868101
OVGP1	-3.16355	1.09555e-06
SLITRK5	-3.16057	1.42932e-06
SLC2A12	-3.15738	1.75748e-11
KIF5A	-3.14909	6.65903e-07
AC144831.1	-3.14085	0.0165726
ZNF658B	-3.13675	0.0406671
ADAMTSL3	-3.13423	1.16651e-13
PCDHB19P	-3.1293	0.0050994
CYBRD1	-3.12529	2.28396e-11
SYTL2	-3.11822	5.73614e-05
CCT6B	-3.11792	0.0154443
AC092111.1	-3.1176	0.00944864
CTSH	-3.11507	4.03102e-19
AC011379.2	-3.11183	0.0110521
PIK3CD	-3.10979	3.90694e-07
ABCB4	-3.10922	7.17371e-05
ABCC6	-3.10653	5.50359e-05
LINC01133	-3.10368	0.0107737
DOK5	-3.1017	0.0190559
IPO9-AS1	-3.09993	0.041809
NANOS1	-3.09736	0.0427301
IL15	-3.08897	1.11173e-22
CCDC78	-3.08728	1.73502e-05
MST1P2	-3.08372	0.00402551
AL049780.3	-3.08198	0.00421511
GYG2	-3.08121	5.85362e-08
CFAP57	-3.08041	0.0399642
EIF1B-AS1	-3.0796	0.00141068
DHRS12	-3.07809	0.00825943
SLC2A9	-3.07566	4.18527e-09
PLXDC1	-3.07497	0.0144511
AC005785.2	-3.07235	0.00179431
BAIAP3	-3.07049	0.00194306
CPAMD8	-3.06744	0.00140962
TLK2P2	-3.06599	0.0356339
SERPINF2	-3.06542	0.0372342
C9orf106	-3.05824	0.00844683
AP003170.1	-3.05785	0.0291753
CCDC40	-3.0447	0.000385639
ZNF396	-3.0434	7.79132e-05
MMP2	-3.03813	2.3555e-08
WDR72	-3.03805	0.00688232
PQLC3	-3.03578	0.000287785
AC061992.1	-3.03466	0.00166507
ABCG1	-3.03436	0.00740116
CH17-340M24.3	-3.02707	0.000341531
OR2A20P	-3.02459	1.51896e-05
ZNF835	-3.01112	0.000107412
NLGN3	-3.0111	0.00875936
ACSM3	-3.00976	0.00487098
RGS11	-3.00897	0.000566126
ITGA2B	-3.0077	0.00143076
SLC2A5	-3.00608	0.0183873
AL139384.1	-2.99797	0.0379067
EFHD1	-2.99777	0.0478064
LEPR	-2.99376	0.00132611
EFNB3	-2.98889	0.00117813
FSCN2	-2.98451	0.00560519
OXGR1	-2.98225	0.00187336
GREB1L	-2.9817	1.33035e-08
CRYL1	-2.9804	0.000317808
VAX2	-2.97647	0.0121957
HOXA10	-2.96712	0.000865638
AHCYL1	-2.96668	7.28718e-19
DAAM2	-2.9613	5.82014e-13
AC084125.2	-2.95807	0.0205519
IQCD	-2.95233	0.00752003
AC023794.5	-2.95194	0.0284387
DEPDC7	-2.9518	0.0337419
AC008013.1	-2.9516	0.00979288
GPNMB	-2.94998	0.00040453
ERVK9-11	-2.94696	0.00273674
C1R	-2.94484	1.24395e-13
EXOC3L4	-2.94339	0.0278646
Z99289.3	-2.94205	0.0418165
TMEM74B	-2.94203	0.023065
GPR135	-2.93759	0.000130432
AL732372.2	-2.93693	0.00106185
CTBP2P8	-2.93373	0.0478081
PGBD5	-2.92899	0.00403644
FAM86EP	-2.92819	2.10572e-09
MAMDC2-AS1	-2.92782	0.00115741
TMEM240	-2.92728	0.0447682
HDAC1P1	-2.92495	0.00377458
AC005632.2	-2.92335	0.00769523
CGREF1	-2.9203	6.53911e-05
PTP4A3	-2.91414	0.00292604
CABLES1	-2.91177	2.69631e-17
ZNF439	-2.90667	0.000290352
PCDHB18P	-2.9029	0.0166353
HPN	-2.89544	0.003548
SMARCD3	-2.89412	7.48182e-14
BCL6	-2.89159	3.2219e-25
BOC	-2.88987	0.00346647
ITGA7	-2.88322	4.72663e-06
DNAH7	-2.87459	0.000106418
CTNNA1	-2.87005	5.95593e-44
MYO3A	-2.86693	9.09886e-07
TNS4	-2.86138	0.00215567
ACADS	-2.85994	0.00286426
TNNI2	-2.85735	0.0100739
HRK	-2.85586	5.0917e-06
ULK2	-2.8554	1.30664e-09
LINC01535	-2.85314	9.07407e-05
AC080112.1	-2.85156	0.000919731
MRAP2	-2.84824	0.011297
LINC00954	-2.84642	0.0240513
TSPY26P	-2.8461	0.000292647
LZTS3	-2.83719	0.000765793
AL132780.2	-2.83606	0.00649007
PKHD1L1	-2.82955	0.00380437
CDK5RAP3	-2.82712	2.94331e-10
MAP4K1	-2.82298	0.0193286
AP001271.1	-2.82073	0.00659906
ORAI3	-2.81912	7.28306e-05
FAM86C2P	-2.81764	3.58833e-06
CYP1A1	-2.81043	1.59249e-08
METTL27	-2.80845	0.0479681
KRT23	-2.80686	3.63306e-36
DTX4	-2.80589	2.25462e-20
LONRF2	-2.80586	2.42775e-10
MIR604	-2.80566	0.0318691
AL590094.1	-2.8039	0.0011178
AC116913.1	-2.79772	0.00619986
CD40	-2.79515	0.00271531
COLQ	-2.7875	0.000722216
AC103796.1	-2.78457	0.00129431
ADAMTS10	-2.78428	0.00164024
PEX11G	-2.77746	0.025402
AC004241.5	-2.77243	0.000413852
SLC29A3	-2.77051	9.57328e-11
HSPD1P11	-2.76952	0.00436402
INSYN2B	-2.76883	6.92021e-05
MLXIPL	-2.76551	0.0316572
TSPAN15	-2.76111	2.67549e-16
ATP8A1	-2.76031	0.00133945
ADAMTS14	-2.75487	0.0138494
C3	-2.7481	4.76321e-15
TNFRSF13C	-2.73565	0.0174686
PDE3B	-2.73509	0.0282821
ZMYND12	-2.73494	0.0277167
PPP1R16B	-2.73091	2.88513e-09
NAALAD2	-2.73079	0.0124838
PPP1R1A	-2.72653	0.0498506
FAM66C	-2.72463	6.36972e-06
PIR	-2.72411	0.000266686
MAP7D2	-2.72295	8.95906e-12
SNX18P3	-2.71915	0.000659378
MYOSLID	-2.71864	0.0217576
LRRK2	-2.71281	6.29685e-07
H6PD	-2.71132	5.89165e-05
GAREM2	-2.71103	0.000191514
ZNF285	-2.71019	0.00262598
TNNT2	-2.70933	0.00143624
TLDC2	-2.70801	0.00150082
LARGE2	-2.69433	0.00277695
AP001372.2	-2.69392	0.0142122
WDR78	-2.69342	0.0114751
CYP2E1	-2.68881	0.00472422
AL157832.1	-2.68802	0.0332645
GEMIN8	-2.68696	7.55486e-07
SDCBP2-AS1	-2.6869	0.00143811
AR	-2.68066	2.23385e-29
ZBBX	-2.6757	0.0469874
TEX22	-2.67542	0.0121723
PURPL	-2.67286	0.037074
HOXC11	-2.66794	0.0145678
ALG1L9P	-2.66578	0.0123449
NUDT7	-2.66492	0.0332932
RBMS3	-2.66143	2.57437e-15
ANKRD18B	-2.65876	4.465e-06
SYT8	-2.65614	0.0333133
PCED1B	-2.65452	0.0125856
AC097626.1	-2.65416	0.0105525
SEMA4G	-2.65215	0.000347261
TOX	-2.65194	0.00597519
MYB	-2.64924	5.84505e-05
AC098650.1	-2.64692	0.0118625
LINC01550	-2.64514	0.018274
ISL1	-2.64369	1.84019e-08
AC007614.1	-2.64293	0.00101679
MTATP6P1	-2.64277	5.4594e-06
PDCD4	-2.6375	4.02402e-09
PMS2P1	-2.63608	3.24081e-12
LINC02298	-2.63485	0.00195877
BMP8B	-2.62944	1.00623e-05
KCNK15	-2.6272	0.00161742
CTSO	-2.61914	0.00567639
GSTM2	-2.61911	7.81588e-05
DOCK11	-2.60791	0.00643455
AGGF1P3	-2.60539	0.0164869
TMEM143	-2.60378	0.0054169
SNED1	-2.60257	0.00370454
OPN3	-2.60157	0.00368354
LINC01119	-2.59879	0.0425994
SP2-AS1	-2.59871	0.0249993
SLIT3	-2.59797	1.85014e-08
RBM43	-2.58657	0.000712156
FAT3	-2.57996	1.15964e-07
AMY2B	-2.57878	5.62983e-06
PGGHG	-2.57761	0.00279922
KCNT2	-2.57717	0.0156767
SLC16A7	-2.57615	0.0050994
MT-ND5	-2.57501	0.000171967
MT-ND2	-2.57137	3.05194e-05
CTSF	-2.56596	1.47232e-05
DNAH1	-2.5638	6.72985e-05
PROS1	-2.55008	0.000285972
RARRES2	-2.54947	0.000156353
LXN	-2.54594	8.1009e-06
AC090912.1	-2.54459	0.0281933
TTLL1	-2.54235	0.00164024
LPCAT2	-2.54212	1.25981e-07
DNAJA4	-2.54106	0.000269882
LYPD1	-2.54	1.70378e-05
TGFBI	-2.53984	6.0244e-22
ARSD	-2.53931	3.71815e-10
AC023449.2	-2.5393	2.37193e-07
SECTM1	-2.53105	0.000825018
AC125611.2	-2.52868	0.0341023
SERPING1	-2.52732	4.36275e-05
COL26A1	-2.52484	0.0268026
STAC	-2.52309	4.34279e-09
NPIPB12	-2.52256	0.0232098
MST1	-2.52247	0.00445162
CEBPD	-2.51973	3.61118e-07
HAUS7	-2.51681	0.0025037
TBX18	-2.51217	5.21234e-05
TMEM8B	-2.50737	0.000375276
SUSD3	-2.505	2.66664e-06
Z97055.2	-2.5048	0.0144365
AC009414.2	-2.50109	0.0189541
LRRIQ3	-2.49664	0.0377633
EGR1	-2.49559	0.00384302
AP002807.1	-2.4909	1.46936e-05
AC037198.1	-2.48955	0.00111971
AC005332.4	-2.48805	0.0283482
UCHL1	-2.4868	6.2374e-05
OR2A7	-2.48343	0.00132419
AC106791.1	-2.48171	0.0106495
SLC44A5	-2.48111	0.00118623
AC007566.1	-2.48023	0.00589239
CA11	-2.47802	0.0332383
ZGLP1	-2.47714	0.0213091
AL139407.1	-2.47516	0.0261889
ARHGAP5-AS1	-2.46578	0.026136
HOXC12	-2.46548	0.0186021
CARF	-2.4651	7.94127e-06
CHDH	-2.46315	3.03455e-06
SIX1	-2.45787	3.05485e-09
GPR156	-2.45661	1.04968e-05
MT-ATP6	-2.45507	7.26586e-07
B3GNT10	-2.45367	0.00140319
ALDH3B1	-2.45135	0.00221144
AL133325.3	-2.45053	0.0255498
RDM1P5	-2.44893	0.0322184
SULF2	-2.44844	0.000114555
CTBS	-2.44748	0.00121141
TMEM176B	-2.44586	0.00935633
MT-ND4	-2.44561	3.33987e-05
LINC00662	-2.441	2.00826e-29
AC118658.1	-2.44083	0.00540385
CDK18	-2.43881	0.00890942
IL7R	-2.43806	0.00030104
MMP11	-2.43588	0.0137134
GLB1L	-2.43499	0.000308332
CACNA2D2	-2.43278	0.0232169
ZNF334	-2.42884	1.31352e-06
EMID1	-2.42751	0.00877313
RYR2	-2.42507	0.000727231
DNASE1L1	-2.4205	1.63814e-12
COL5A1	-2.41528	0.0483992
PIPOX	-2.41307	0.00769611
C1orf21	-2.41224	1.85578e-08
PLEKHH2	-2.41017	6.9253e-05
PRIM1	-2.40942	0.000254529
SLC26A10	-2.40874	0.0493219
SMIM10	-2.40567	0.00633826
RNASEL	-2.405	0.00140164
AC005618.1	-2.40176	0.0379535
FAM86JP	-2.40101	0.00113288
ACSS3	-2.39676	0.000137091
FAHD2CP	-2.39653	0.00334446
TREX2	-2.39088	0.0239624
AMZ2P1	-2.389	0.000889379
AC048341.1	-2.38087	1.92112e-11
SIAE	-2.38077	4.2345e-06
FAM120C	-2.37961	0.000128538
MLH3	-2.37851	6.92887e-06
AC015849.5	-2.37642	0.0134595
NPY1R	-2.37637	0.00340162
DEPTOR	-2.37614	4.86846e-06
ZNF135	-2.37481	1.00291e-07
SIPA1L2	-2.37459	4.0385e-09
GBP5	-2.37356	0.0273625
THBS3	-2.37017	9.33902e-11
MT-CYB	-2.36974	0.000319494
SLITRK4	-2.36882	0.00108161
SLC9A7P1	-2.36821	1.22237e-13
PAN2	-2.36766	3.9321e-21
VIPR1	-2.36668	6.197e-05
LINC01238	-2.3625	0.00770368
RNF150	-2.35999	1.57497e-06
FBP1	-2.35918	5.99855e-06
ALDH6A1	-2.35812	1.32947e-14
TINCR	-2.35726	0.039793
LIPE-AS1	-2.35332	0.0140439
KANSL1-AS1	-2.33735	0.0216365
GTF2IP12	-2.33682	0.0100139
HHLA3	-2.33578	0.0236597
FBXO36	-2.33373	1.61621e-06
NPTXR	-2.33	0.00613766
SCD	-2.32919	1.04432e-20
TXNRD3	-2.32758	3.89163e-05
SPTBN5	-2.32451	0.0192407
AGBL2	-2.31828	0.00227321
FAP	-2.31772	0.00835326
SPATA6	-2.31412	0.00273263
Z99289.2	-2.31282	0.0131108
QPRT	-2.30916	2.96022e-05
SRR	-2.30911	0.00180546
MTND2P28	-2.3064	0.0445236
KCNAB3	-2.30583	0.00428654
CPT1B	-2.3043	0.0322184
SUCLG2-AS1	-2.30088	0.000329132
ASIC2	-2.29878	0.0022943
MEST	-2.29684	2.45707e-05
PBX1	-2.29622	5.32657e-27
AC132872.3	-2.2917	0.0284683
ID2	-2.28891	2.5736e-06
SENP8	-2.28558	0.0117407
RN7SKP268	-2.2845	0.0443962
MSX2	-2.2827	0.0238468
SLC27A3	-2.27671	0.00155204
FAM66B	-2.27622	0.0229244
COL8A1	-2.27325	6.20123e-27
RN7SL381P	-2.2729	0.0427817
BDNF	-2.27229	1.39361e-09
AGTRAP	-2.2697	6.69644e-07
FAM198B	-2.26901	0.000506058
CFAP43	-2.26639	0.0352053
ANXA6	-2.26601	3.9443e-09
AKAP6	-2.26388	0.000897413
AC048341.2	-2.2622	0.0125089
RASGRF1	-2.26107	0.00649007
ENDOU	-2.25957	0.0014744
PLAT	-2.25956	5.49111e-09
AC012531.1	-2.25634	0.0409443
ADGB	-2.25631	1.26721e-05
NAV1	-2.2532	0.000168053
ZFP92	-2.24376	5.5944e-08
FAM86HP	-2.2428	0.00632174
OLFML3	-2.23705	5.00497e-09
IDUA	-2.23311	0.0484535
SPAG17	-2.23052	0.00133945
TBL1X	-2.2255	9.24951e-21
AC022905.1	-2.22299	0.0195677
THNSL2	-2.22056	8.26488e-14
PRKG1	-2.21885	0.00692867
AC080013.1	-2.21788	1.24273e-06
LINC01140	-2.21736	0.000572604
GGT7	-2.2095	0.00450361
HEG1	-2.20718	9.62214e-09
LINC00894	-2.20657	8.0117e-06
SGPP2	-2.20589	0.000700838
AXIN2	-2.20327	0.0148657
SALL4	-2.2029	1.07398e-06
FRAS1	-2.19987	3.07598e-07
GOLGA2P5	-2.19959	5.0855e-14
TMCO6	-2.19574	1.68408e-07
SUGT1P2	-2.19433	0.0200272
ATP6AP1L	-2.18872	2.03845e-06
ZC3H12B	-2.18644	0.0182117
LYRM9	-2.18374	0.0484535
APBA1	-2.18198	0.00538058
GPRASP1	-2.17892	1.11707e-05
LRP1B	-2.17839	0.00377273
AL390879.1	-2.17807	0.00794527
MYLK	-2.17553	5.29953e-31
ADAM32	-2.17108	4.87165e-06
MSRB3	-2.16965	0.000537846
FBF1	-2.16892	0.00324474
KLF7-IT1	-2.16809	0.00538115
ARNTL	-2.1679	0.00142734
RPL11P3	-2.16663	0.0295759
TMEM120B	-2.16505	0.00364706
KCTD18	-2.16434	2.16208e-10
SLC22A18	-2.16069	0.0480205
PROCA1	-2.15975	0.0318132
MAP10	-2.1578	0.000484806
ZBTB37	-2.15656	6.99926e-15
C2orf50	-2.15482	0.000160365
DMC1	-2.15286	0.000642749
NAB1	-2.152	4.97341e-06
BICC1	-2.15106	0.00017253
CRISPLD1	-2.14938	0.000998648
FGGY	-2.14834	9.69165e-06
KDM4D	-2.14709	0.0170058
GAREM1	-2.14631	2.44202e-06
MBNL1-AS1	-2.14558	0.00202762
RPSAP69	-2.14484	0.0313018
TTC12	-2.14181	9.17503e-09
RNF213	-2.14161	5.39084e-08
DHRS2	-2.14147	3.45647e-05
MT-ND4L	-2.13884	2.56753e-05
PDGFRL	-2.13804	1.92587e-09
CCDC113	-2.13793	2.52207e-05
ANKS1B	-2.1376	0.000181804
PLCE1	-2.13724	3.05485e-09
L3MBTL3	-2.13479	0.000192935
MME	-2.13278	0.0122519
GSTM4	-2.13048	1.17235e-05
HOXC13	-2.13021	0.0209651
AC254633.1	-2.12926	0.0018272
SLC16A5	-2.12897	0.0064962
COG2	-2.12893	8.70176e-13
KLHDC9	-2.12843	0.0071501
COLGALT2	-2.12744	0.0313018
ACCS	-2.12737	3.26322e-05
OBSL1	-2.12699	0.0144876
LAMA4	-2.12695	4.89378e-24
EFEMP2	-2.12652	4.13959e-06
IRS1	-2.12473	9.61293e-05
LRRC37A9P	-2.12463	0.0218767
FAM86B1	-2.12373	0.0132456
HIBADH	-2.12295	9.08412e-08
CCDC74A	-2.12227	1.54326e-07
HOXC13-AS	-2.12174	0.00660368
HHIPL2	-2.12013	0.00647907
AC008966.1	-2.11846	0.0484912
PLCD1	-2.11669	0.00162493
FZD4	-2.11624	9.35886e-07
MTCO1P12	-2.11563	0.042707
PCOLCE	-2.11466	0.0356569
CPS1	-2.11023	3.56246e-08
MAPT	-2.10967	0.0116942
ZSWIM7	-2.10931	0.000166681
FAM122C	-2.10898	0.00519279
MRAS	-2.10818	9.27784e-07
BBOF1	-2.10609	0.0101048
TCTN1	-2.10596	1.93223e-10
ID2-AS1	-2.10574	0.00719953
CLBA1	-2.10499	5.95829e-06
WLS	-2.10439	6.82687e-16
VILL	-2.10183	0.000108899
ST3GAL6	-2.10076	0.00140426
STAG3L5P	-2.09763	0.00161132
SEMA6D	-2.09548	0.047527
KDELR3	-2.09511	1.10227e-05
DHRS3	-2.0939	7.74401e-07
NELL2	-2.09375	0.0061523
SNX18P7	-2.09127	0.0472922
GIPC2	-2.09068	0.000222889
AC062029.1	-2.09033	0.0414115
TSPOAP1	-2.09008	0.0102496
FTCDNL1	-2.08854	0.00104683
PLEKHG4	-2.08847	0.0422326
SLC25A27	-2.08814	0.000424511
CPE	-2.08163	0.0039105
AC096947.1	-2.07975	0.000707904
ZNF610	-2.07924	0.0322916
CASC2	-2.07875	0.0134545
FAM86FP	-2.07794	0.0358624
CCDC80	-2.07688	2.57025e-21
KLK10	-2.07487	0.00428654
LOX	-2.07402	0.00416856
C9orf3	-2.07357	4.97467e-21
CAPS	-2.06972	0.0354087
CCK	-2.0681	0.0179115
ZNF415	-2.06754	0.00317938
GOLGA8H	-2.06627	0.0246919
C5orf66	-2.06468	0.0153926
LCN2	-2.06369	6.15717e-18
NRSN2-AS1	-2.06313	0.000555849
ANKRD18A	-2.05976	0.00014679
ATP8A2	-2.05839	2.14445e-09
MYL9	-2.05835	0.0144593
CCDC191	-2.05827	1.31298e-05
EFCAB6	-2.05573	0.00117262
IGF2BP3	-2.05514	0.0137534
OSCP1	-2.05192	0.0140135
WDR31	-2.05052	0.00449204
GABRB3	-2.04917	4.89867e-05
GXYLT2	-2.04879	7.97075e-07
PYGL	-2.04644	6.2126e-10
PJVK	-2.04561	0.00419395
NLGN4X	-2.04479	5.41545e-14
C11orf45	-2.04259	1.50532e-05
ZNF554	-2.04233	0.00394789
ACP6	-2.04215	1.30821e-17
EPHA4	-2.04048	0.00133945
ZNF846	-2.03764	0.000889379
ASIC1	-2.03748	0.0205766
MYLK2	-2.03312	0.0322831
AC025171.2	-2.0329	0.0308999
SULT1A1	-2.03127	0.019169
KCNQ1OT1	-2.03109	2.96129e-16
C1QTNF1	-2.02639	0.0201028
FOXP1-IT1	-2.02617	0.002593
MIR4697HG	-2.02455	0.000869235
EGF	-2.02285	0.00841822
NEXMIF	-2.02185	0.0228807
SMAD9	-2.01897	0.00110131
AC074135.1	-2.01887	0.0121274
PDE6B	-2.01719	0.000156521
IFT172	-2.01514	9.24094e-11
AL117335.1	-2.01406	0.00230588
SMIM14	-2.01307	0.000552455
PLCB1	-2.01043	0.00299353
TET1	-2.01008	8.40232e-05
ZNF658	-2.00797	0.0184473
TRIM66	-2.00726	6.28421e-07
ERVMER34-1	-2.00628	7.28606e-05
IRX5	-2.00546	0.00529798
VASH1-AS1	-2.00279	0.00635775
ZNF32	-2.00246	0.0032956
SCARB1	-2.00161	0.0103548
CDK14	-1.99985	5.30927e-08
AC027031.2	-1.99964	4.27554e-05
EPOP	-1.99894	0.0479039
SLC4A11	-1.99798	0.0122979
RDM1	-1.99687	0.0390655
CCDC189	-1.99403	0.000315853
KRT5	-1.9933	2.25232e-09
TSHZ1	-1.99269	1.77055e-07
PTPRS	-1.9922	0.00419817
ANK3	-1.99122	2.00362e-06
KRTCAP3	-1.99086	0.008549
ZNF25	-1.99025	0.035045
SLC24A1	-1.98867	4.06304e-11
IQCA1	-1.987	1.13536e-05
ZNF665	-1.98699	0.000501375
ERMARD	-1.98439	1.89329e-05
FBXO6	-1.98234	0.00648844
ZBTB26	-1.98183	0.0267892
ZFYVE28	-1.97958	0.00085899
LINC00664	-1.97804	0.00874007
MT-CO3	-1.97614	0.0184758
FAM185A	-1.97611	0.00903311
IRX3	-1.97557	0.000642227
HMGCL	-1.97493	9.93236e-07
ZNF704	-1.97341	5.54392e-09
BCL2L11	-1.97317	1.56265e-09
PCED1A	-1.96937	0.000711677
CCDC92	-1.96567	0.0125662
TPP1	-1.96526	0.00804004
ZBED3	-1.96511	0.00686018
NRBP2	-1.96368	0.00572836
FAR2P1	-1.96281	0.000148263
ADAM21	-1.96177	0.0471434
OSMR	-1.95777	3.18685e-09
IFT81	-1.95648	2.97267e-06
MT-ATP8	-1.95606	8.04036e-05
PYGO1	-1.95439	0.00407126
TSSK6	-1.95438	0.0496185
FMN1	-1.95374	5.18551e-09
ARID5B	-1.95285	1.86794e-06
ZNF717	-1.9522	0.00128588
RASSF9	-1.95184	0.000214251
TMEM164	-1.95004	8.26888e-05
NFIA	-1.94953	3.12429e-10
LAMB2	-1.94807	0.000746435
KNTC1	-1.94714	4.32351e-05
CACNG4	-1.94648	0.0320846
ALDH3B2	-1.94579	0.0208711
ATP6V1E2	-1.94336	1.13397e-06
LINC00893	-1.9418	0.0391847
EML6	-1.94128	1.23608e-05
GTF2IP4	-1.94067	0.000636725
GABRE	-1.94041	2.51207e-10
P4HTM	-1.93696	6.431e-06
GALK1	-1.93561	0.000849542
CSF1	-1.9351	0.0162765
FRY	-1.93492	0.00225615
PHF21B	-1.93382	0.0197176
ABCC4	-1.93237	0.000468159
RAB31	-1.93216	4.51259e-05
POPDC3	-1.9306	0.0100707
TMEM175	-1.92646	0.0243157
F8	-1.92541	0.00857961
ADGRL2	-1.92238	0.0432095
CD99L2	-1.91986	5.75537e-09
SMARCA1	-1.91974	4.01134e-06
ABHD14B	-1.91919	4.89969e-05
SCARA3	-1.91882	0.0104066
AC073529.1	-1.91636	0.00534394
PRIMA1	-1.91401	0.0175114
C5orf63	-1.9122	0.00143662
CREB3L4	-1.90855	2.68002e-06
ZNF529-AS1	-1.90781	0.0225122
NIPSNAP1	-1.9064	3.56838e-13
MSTO2P	-1.90557	0.00159756
DNAH3	-1.90492	0.00342139
DAB2	-1.90422	0.0190136
SLC48A1	-1.90266	0.00102202
KYAT3	-1.90248	0.0374889
ZNF18	-1.90213	0.00114373
OLMALINC	-1.90106	0.0159411
CCDC30	-1.89966	0.0066463
IMPA2	-1.89814	2.54433e-06
EP400P1	-1.89777	0.0126585
LEKR1	-1.89649	0.0194923
CCNL2	-1.8956	2.55531e-07
AC009269.5	-1.89417	0.0223888
EPM2A	-1.89242	0.00032012
ZNF619	-1.89221	1.12762e-07
PNPLA4	-1.89045	0.00105166
CHKB-DT	-1.89043	0.0451737
LAMA2	-1.88998	0.00341728
MUTYH	-1.8894	0.000593786
IFT140	-1.88414	0.00883705
AGO4	-1.88297	0.00236995
AL590560.1	-1.88143	0.012197
TTLL3	-1.87935	0.00868063
PXK	-1.87913	2.14442e-06
FAHD2B	-1.87903	0.000744512
FAM117B	-1.8788	8.59752e-07
LRRCC1	-1.8781	0.0396171
ADA	-1.87784	0.00521925
TNFSF10	-1.87629	0.000225499
MUC20	-1.87466	0.0116392
AC092902.2	-1.8743	0.026136
MLYCD	-1.87405	0.00307943
BACE1	-1.87354	1.36484e-09
WWOX	-1.87347	0.0136023
MT-ND1	-1.8731	0.029585
PPARG	-1.87229	0.00293252
KSR2	-1.87126	0.00107416
IL1R2	-1.87011	0.00504733
GCNT1	-1.86849	2.18325e-06
TTC28	-1.86813	0.000432539
RASSF2	-1.86771	0.0105865
NAP1L3	-1.86258	0.0440348
PYROXD2	-1.86204	0.00504733
ADGRE2	-1.86196	0.0152887
AC015909.5	-1.86137	0.048712
MYOM2	-1.8604	0.0442702
AC022400.7	-1.85955	0.0316572
RGS9	-1.85854	0.0168682
AC005229.4	-1.85504	0.00226221
ENTPD3-AS1	-1.85258	0.0279611
OTUD7A	-1.84868	0.00654654
NBPF11	-1.84824	2.90024e-06
ENO1P3	-1.84516	0.0472148
PDXDC2P-NPIPB14P	-1.84307	0.0135628
OGDHL	-1.84282	0.000136563
ZFP36L1	-1.84277	0.00161147
KALRN	-1.84155	1.41665e-05
AFF3	-1.84005	3.6062e-05
RNF165	-1.83891	0.0100062
HRH1	-1.8382	3.1674e-05
MALAT1	-1.83536	0.00974403
PRR5-ARHGAP8	-1.83516	0.0352053
WNT2B	-1.83494	0.000470662
TPD52L1	-1.83488	0.000814026
TKFC	-1.83452	0.0119677
HSD17B8	-1.83411	0.00673467
HOMEZ	-1.83084	7.50706e-05
STK16	-1.83074	7.23332e-05
ATP7B	-1.83041	0.000157829
MYO7A	-1.82952	0.00102601
MDGA1	-1.82934	0.0165112
PCSK5	-1.82903	3.10468e-13
EPHX2	-1.82508	3.76433e-05
TNS3	-1.82304	4.25975e-05
FAM149B1	-1.82194	0.0337228
AGA	-1.82132	0.0409443
MIF4GD	-1.81913	4.16982e-07
SYN2	-1.81786	0.0022943
MYL5	-1.81665	0.00907296
FBXO4	-1.81639	0.00208934
MED13L	-1.81591	3.20314e-11
ALDH5A1	-1.8158	0.000184933
ADPRHL1	-1.81568	0.025268
POLI	-1.81119	0.0128031
PLXNB1	-1.81014	0.0479665
L3HYPDH	-1.80872	0.00911896
PCDHB11	-1.80691	0.00508537
RPL29P14	-1.80595	0.0373892
ADTRP	-1.80526	0.0301002
EPM2AIP1	-1.80263	0.00959931
RUNDC3A	-1.80217	0.0423887
ASS1	-1.79869	8.86249e-17
TNFRSF25	-1.79763	0.0407776
ABO	-1.79482	0.0232098
TAZ	-1.79363	0.0113001
COPG2	-1.79359	0.000241193
GNAZ	-1.78991	0.00170752
FRG1BP	-1.78801	0.00121799
FBXW8	-1.7876	0.00630816
AC018638.4	-1.78754	0.0258846
AC139795.1	-1.78662	0.0118917
AC006504.1	-1.78653	0.000296491
RAB26	-1.7851	0.0288252
ZNF287	-1.78508	0.00697203
HPDL	-1.78327	0.0113001
MXD4	-1.78186	0.0130214
TTC21A	-1.78061	0.00239636
TMEM231	-1.77986	0.00136011
MAP1A	-1.7781	0.00608733
KCNF1	-1.77779	0.0381343
PAIP2B	-1.77767	0.0136292
AASDH	-1.77754	0.0297014
MCM3AP-AS1	-1.77706	0.000916389
TMEM254-AS1	-1.77375	0.00562651
TENM2	-1.77076	0.00176724
SLC43A1	-1.77072	0.027062
AC015813.1	-1.77055	0.000376351
PRR15L	-1.77046	0.00695265
PLCG2	-1.76951	9.09886e-07
ADAM11	-1.76829	0.0356884
MATN3	-1.76625	0.00515139
RNF207	-1.76412	0.0376312
RNASET2	-1.76406	0.0012893
RIMKLB	-1.75933	0.000914521
CLCN6	-1.75852	0.00112748
CCDC74B	-1.75703	0.00303097
C16orf45	-1.75591	1.18566e-15
SGMS1-AS1	-1.75026	0.00260398
PER2	-1.74994	0.00121325
REV3L	-1.74947	0.0346041
SPATA7	-1.74883	0.0341535
RBM20	-1.7483	0.0150921
ZNF608	-1.74609	3.45851e-15
EP400	-1.74547	0.0119746
CBS	-1.74502	0.000144805
ACSF2	-1.74483	6.38863e-11
EFEMP1	-1.74462	0.000442575
TBC1D5	-1.74304	0.000273572
AC021054.1	-1.74268	0.00493583
MCM7	-1.74258	3.28793e-11
OFD1	-1.73968	0.00832171
KLF7	-1.73773	2.67708e-07
POLE	-1.73575	0.000287348
SPG11	-1.7353	0.00145426
TTC28-AS1	-1.73425	0.0164253
PLSCR4	-1.73328	0.0145062
TMEM254	-1.73304	2.37381e-06
TTC8	-1.73286	0.0171765
TMEM234	-1.73197	0.000137316
SMC5-AS1	-1.73039	0.00324474
ANKRD20A5P	-1.73032	0.0058572
ZNF792	-1.72957	0.00170098
ARHGEF25	-1.72945	0.000688628
ZNF691	-1.72652	0.000518313
SH3BP5-AS1	-1.72566	0.00324816
MAGEH1	-1.72399	0.030109
TACSTD2	-1.72042	1.08343e-18
MT-CO1	-1.71794	0.000104257
UBAP1L	-1.71654	0.00673467
ZNF572	-1.71619	0.0236303
RECK	-1.71582	0.00399102
BBS4	-1.71486	0.0121343
AKAP8L	-1.71414	1.21862e-09
ZNF117	-1.71362	0.0074639
SH2D6	-1.71238	0.0376312
DCLK1	-1.70871	0.0382544
DAPK1	-1.7083	4.90834e-08
LINC01572	-1.70787	0.0369518
C1orf198	-1.70629	9.72935e-07
ZNF880	-1.70598	0.00177845
OCEL1	-1.70473	0.0471691
TBCK	-1.70158	0.00286192
OMA1	-1.70102	0.0155158
ZNF595	-1.69868	8.95485e-05
RAD51B	-1.69769	0.00256494
GARNL3	-1.69659	0.0282821
HAUS4	-1.69287	0.000288215
SREBF2	-1.69232	0.0261889
TMEM169	-1.69231	0.0134126
NRP2	-1.69005	9.04607e-16
FAM3A	-1.68942	0.0127027
RCCD1	-1.68942	2.12537e-06
AKAP12	-1.68873	3.89545e-15
TNS1	-1.68841	0.0284394
ZNF248	-1.68825	0.0369355
KLHL12	-1.68616	0.0173876
FAT2	-1.68603	1.07045e-09
C12orf76	-1.68569	0.0304629
SPTBN1	-1.68513	8.2432e-28
LRRC6	-1.68369	0.00334446
EVA1C	-1.68192	0.000487303
PCDHB14	-1.6817	0.0063153
KIAA0319L	-1.68161	1.7778e-06
ANKRD26	-1.6816	0.0417923
RPS6KA2	-1.67992	0.00302027
GRAMD2A	-1.67837	0.00613008
FGFR2	-1.67704	1.07749e-13
HOXB9	-1.67701	0.0337522
PDZK1IP1	-1.67693	0.026719
FHIT	-1.67673	0.0190281
SCN8A	-1.67656	3.55306e-05
CTPS2	-1.67621	0.000597425
PHYH	-1.67592	0.00501661
IQSEC2	-1.67498	0.0307554
ABI2	-1.67424	1.48155e-06
ZC3H6	-1.67285	0.0362073
MPV17	-1.67283	4.25125e-05
ERMAP	-1.67273	3.42586e-05
STK36	-1.67059	4.47636e-07
LRRK1	-1.66905	0.029067
PMS2	-1.66731	0.000181047
PLK2	-1.66618	0.0141769
AL445524.1	-1.66504	0.0182737
NEDD9	-1.66185	0.000330378
BHLHE41	-1.66164	1.30599e-06
NTPCR	-1.66016	7.26586e-07
GNG4	-1.65976	0.00539038
VPS13D	-1.65943	4.60444e-08
ERCC5	-1.65901	0.0359183
GLT8D1	-1.6586	0.0447078
DYNC2LI1	-1.65661	0.0005827
RAB40B	-1.65636	0.00809895
BTN3A1	-1.65621	0.025402
GOLGA8B	-1.65614	0.043433
TUB	-1.65561	0.000493594
DLG2	-1.65532	0.0226302
USP3-AS1	-1.65531	0.0382554
LRRC27	-1.65419	0.0202236
SPAG16	-1.6535	0.0263292
ECHDC3	-1.6529	3.43947e-05
RRAS	-1.64812	0.0225039
C1RL	-1.64599	0.000721978
ACAD10	-1.64543	0.00727912
WDR27	-1.64457	0.000411156
FAXDC2	-1.64377	0.00935633
BPTF	-1.64242	0.0052126
AC253536.3	-1.64143	0.0476776
BCOR	-1.6409	4.19061e-05
PADI2	-1.63925	0.0363365
LINC02595	-1.63844	0.0236303
TTC39A	-1.63544	0.000337401
TMLHE	-1.63291	0.0246388
HOXC9	-1.63175	0.0138398
CIRBP	-1.63142	0.000512531
RMI2	-1.63134	8.47815e-07
RAB29	-1.63083	0.00175966
APBB2	-1.62921	0.000185
C14orf132	-1.62665	0.00794709
TRABD2A	-1.625	3.09625e-05
SUCLG2	-1.6241	0.00227321
ZNF485	-1.62401	0.0101315
PCMTD2	-1.62376	0.000153341
MAP2K6	-1.62307	0.0442347
FOXL1	-1.62257	0.00796142
ZNF605	-1.62162	0.00914577
LRRN1	-1.62143	0.0101778
BRINP1	-1.61909	7.83351e-05
MT-CO2	-1.61809	0.000105446
SLC8A1	-1.61759	0.000999196
OXLD1	-1.61684	0.0112152
AC067750.1	-1.61619	0.0322854
CASP8	-1.61595	0.00111365
MAP2	-1.61497	0.0141463
MANBA	-1.61458	0.00482736
SMIM4	-1.61435	0.0457059
PLEKHH1	-1.61277	0.00525325
ANXA9	-1.61222	0.00245157
RAB20	-1.61058	0.00453497
C1orf131	-1.61049	0.00677034
RECQL5	-1.60795	0.00385781
HIP1	-1.60389	1.60075e-06
WWC3	-1.60302	0.0164285
GDPD3	-1.603	0.0247364
ILDR1	-1.60299	0.00983419
WDR91	-1.60273	1.15964e-07
CES3	-1.60239	0.0238194
LRGUK	-1.60193	0.00632174
PLEKHO1	-1.60085	0.0196515
MCM6	-1.6007	0.00428611
CRYAB	-1.59997	0.0102842
CALD1	-1.59989	0.000925849
NDRG4	-1.59917	0.0241001
SLFN11	-1.59698	0.0152887
PPP1R21	-1.59616	0.00227321
CALCOCO1	-1.59145	5.55795e-06
AGAP4	-1.59105	0.0398833
SDC2	-1.58865	0.0470178
CLK2	-1.58846	3.5569e-07
SNHG18	-1.58802	0.0450354
SMKR1	-1.58628	0.047983
ZNF83	-1.58571	1.28866e-05
OTUD7B	-1.58473	6.33072e-10
NEO1	-1.58369	0.000233197
LOXL4	-1.58067	0.000111207
DALRD3	-1.58019	0.00251441
PCDHB13	-1.57773	0.00171669
PARS2	-1.57765	0.00240356
ABCC2	-1.57702	0.0219746
CASTOR3	-1.57687	0.0217263
SLC16A14	-1.57685	0.0458012
ERICH1	-1.57671	0.00800689
PCDHB10	-1.57497	0.0485384
SPEF2	-1.57354	0.0257909
FAM198A	-1.57336	0.0477411
B3GNTL1	-1.57223	0.0235682
ARHGAP26	-1.57187	0.00157799
AC006504.5	-1.57061	0.00129054
UNC119B	-1.57056	7.97075e-07
MTUS2	-1.56894	0.00369901
STX18-AS1	-1.56818	0.0337228
TMPRSS3	-1.56816	0.00447968
ZNF391	-1.56731	0.0158502
BTBD3	-1.5643	0.000249995
CDC16	-1.56416	0.00682293
NR1H3	-1.56343	0.00720547
PEX10	-1.56298	0.000399926
SPTLC2	-1.56234	1.70649e-05
TSPYL2	-1.56169	0.000466071
GABBR2	-1.56095	0.00552974
ZNF275	-1.55966	3.81812e-07
LINC00689	-1.55931	0.00487098
SIMC1	-1.55858	0.00275643
JMY	-1.5579	0.0418927
NOS1AP	-1.55773	0.042596
SLC22A3	-1.55685	0.00186023
PREP	-1.55663	0.0446895
LRRC23	-1.55618	0.0165116
FSTL1	-1.55588	0.00695265
RWDD2B	-1.55544	0.0306434
KLK5	-1.5542	0.000199653
ZBTB48	-1.55332	0.0263314
HMGCS1	-1.55324	0.0458726
UNC93B1	-1.55248	0.0438914
CBLB	-1.55111	0.0017118
GTF2H5	-1.5495	0.0286406
DDX42	-1.54947	0.000257845
AMIGO2	-1.54943	0.00533795
UCA1	-1.54904	4.18947e-07
MTERF3	-1.54701	0.00145608
AC016205.1	-1.54653	0.0182868
HADH	-1.54547	0.000152309
NABP1	-1.54509	0.00962333
DHRS4	-1.54508	0.0396142
PPP3CB-AS1	-1.54312	0.0264852
TDRKH	-1.5428	0.0482068
DCBLD1	-1.5422	0.00319024
AC020978.5	-1.5421	0.00465847
GALM	-1.54176	0.00182383
CRYZL2P	-1.5402	7.3482e-05
CTGF	-1.53915	0.000414901
SLC2A10	-1.53899	0.00549545
PARP16	-1.53896	0.00903311
CAMTA1	-1.53868	0.000854223
CAMKK2	-1.53827	4.96104e-05
CD74	-1.53782	0.0133577
MARF1	-1.53768	8.62269e-05
ANGEL1	-1.53674	5.31275e-06
WRAP73	-1.53499	0.000674308
POTEF	-1.53364	0.0212621
MBTD1	-1.53357	0.00533711
DHX58	-1.53315	0.00221584
BPHL	-1.53204	0.0266801
AIG1	-1.53146	8.41746e-08
CEP95	-1.53116	4.86846e-06
KLK8	-1.53021	0.0228807
SIRT5	-1.53009	0.00339678
TTC3	-1.52821	0.0139611
GFOD1	-1.52741	4.16544e-08
NR6A1	-1.52663	0.0212786
RAB11FIP4	-1.52626	0.00745119
EME1	-1.52424	0.0087799
TRPS1	-1.52204	0.0068134
SLC39A11	-1.52141	0.0243823
MTMR11	-1.52139	0.000554605
CAV1	-1.51718	0.0179115
CPT2	-1.51714	4.37555e-05
AL353150.1	-1.51704	0.0376289
EPB41L1	-1.51124	0.0257909
PCDHA3	-1.51116	0.0262019
SPATA20	-1.507	0.0390937
GANC	-1.50699	0.00113733
ARNT2	-1.5066	0.014487
COPS6	-1.50645	9.04939e-05
FAM86C1	-1.50454	0.00417232
NIF3L1	-1.50363	0.00981063
BLVRB	-1.50353	0.0236952
TRAFD1	-1.50249	0.00192923
NEAT1	-1.49956	0.026796
DTNB	-1.49938	0.00162493
PCYOX1L	-1.49909	0.00470427
CRTAP	-1.49861	3.62011e-05
TIMP2	-1.49816	0.0155285
CLIC5	-1.49498	0.00825943
SIRT3	-1.49324	0.048778
MSH6	-1.49251	0.0297452
AL135999.1	-1.49185	0.0257909
CLTCL1	-1.49178	0.00366332
SCARNA21	-1.49158	0.0212508
ULK4	-1.49016	0.0224353
LHFPL6	-1.48981	0.0193315
ALDH2	-1.48976	0.0356947
SF1	-1.48754	0.0110042
NOA1	-1.48752	1.50534e-07
FAM201A	-1.48752	0.0166016
BCKDHB	-1.48698	0.0227476
AL590004.3	-1.48681	0.00629825
PPARA	-1.48594	1.7397e-05
TCF7	-1.48574	0.0422907
ALDH1L2	-1.48422	0.0318691
GGA3	-1.48064	0.0113169
PMS2P3	-1.47936	0.0148681
PSMG4	-1.47854	0.0146612
RPL22	-1.47786	0.000681836
ANKZF1	-1.47718	4.08341e-06
EPB41L4A-AS1	-1.47592	0.0181411
FOXP1	-1.47407	0.000130818
LRRC37B	-1.47368	0.0270546
HGSNAT	-1.47237	0.0312225
FTH1	-1.47069	0.0011349
MEIS1	-1.4701	0.000204303
ATP6V0A2	-1.46968	1.38568e-05
VPS39	-1.46524	4.03751e-10
ZNF75D	-1.46488	0.000721871
FAM210B	-1.46408	0.0365277
MTUS1	-1.46365	0.0101294
RHOBTB3	-1.46178	0.0323391
PTPRE	-1.46098	0.0451875
MAT2A	-1.4604	0.00271962
TSC22D1	-1.4602	2.07546e-08
NCR3LG1	-1.45911	0.0096106
TRIM24	-1.45675	0.0191005
AMZ2	-1.45522	0.0320211
KAT14	-1.45501	0.025986
CLDN11	-1.45345	0.00941421
ZNF652	-1.44992	0.00039775
STX17	-1.44871	0.0269971
PRICKLE2	-1.44791	0.00983358
FYN	-1.44778	0.00047083
BCAS3	-1.4474	0.00498759
GLB1	-1.4452	0.0124682
MATN2	-1.44277	1.39361e-09
DZIP1	-1.44239	8.61327e-05
HECTD4	-1.44191	0.0100566
DIP2C	-1.44126	0.0220458
PDE7A	-1.44106	0.0419314
USP40	-1.44093	1.83723e-08
BABAM2	-1.44092	0.00586096
RFC5	-1.44088	0.0155158
TRIM45	-1.43757	0.0477174
EXOC4	-1.4359	0.000157418
ZNF462	-1.43444	0.00027433
XYLB	-1.43418	0.0220532
ARHGEF26	-1.43372	0.0396103
TMEM136	-1.43278	0.0107677
ZFHX4	-1.43166	0.0206927
ANXA4	-1.42869	0.000136643
ZNF236	-1.42734	0.00724528
TARBP1	-1.42446	0.0457437
DPYD	-1.42444	0.00659036
ANAPC5	-1.42322	0.000128538
GPR137B	-1.41835	0.0322662
SMG1P1	-1.41803	0.0460544
RNPC3	-1.41639	0.00225057
PALB2	-1.41574	0.00183057
COBL	-1.41548	5.33046e-05
ZC3H10	-1.41392	0.00295498
HPS4	-1.41391	0.00746834
IFITM3	-1.4139	0.0323297
PCGF3	-1.41346	9.46483e-08
PARP6	-1.41301	0.00139648
KLK7	-1.4124	5.4594e-06
PCID2	-1.41222	0.00603271
SQLE	-1.41151	0.0132984
EGLN3	-1.41074	0.0253562
IGFBP6	-1.40916	0.0335242
LAPTM4B	-1.40678	0.0342631
LAMP1	-1.40492	2.15194e-06
CYTH3	-1.40491	0.00113399
NFX1	-1.40394	0.000478908
TUBGCP3	-1.40291	0.0246101
SETD6	-1.40219	0.00558143
DCAF8	-1.40119	0.00807742
SECISBP2	-1.4005	0.00232672
CCBE1	-1.40043	0.000498389
NTN4	-1.40006	0.0161075
TAF1	-1.39905	5.31038e-05
ANTXR1	-1.39869	0.00542904
DLX6-AS1	-1.39626	0.0255855
PARP3	-1.39601	0.0203818
SLC11A2	-1.39432	0.00220085
TCP11L2	-1.39373	0.0189858
NAA16	-1.39369	0.0225039
NEK9	-1.3926	3.80023e-05
ATP10A	-1.39233	0.0192532
HOMER2	-1.39211	3.68558e-08
H3F3A	-1.39169	0.0134545
TANC2	-1.39094	0.0027341
PGAP2	-1.39085	0.0269971
ATXN10	-1.38962	6.42021e-05
FAHD2A	-1.38958	0.00271413
ELK4	-1.38864	0.0432184
SFSWAP	-1.38806	0.0277328
SLC9A8	-1.38765	0.0213526
B9D1	-1.38694	0.0380114
RNF135	-1.38381	0.0123105
PUDP	-1.38273	0.00234657
ANAPC7	-1.37931	0.000271626
TMEM97	-1.37914	0.00562651
IDH3G	-1.37907	0.000503595
PIGV	-1.37822	0.0306753
CUL4A	-1.37754	0.0377553
ZNF662	-1.37672	2.33078e-05
NAA25	-1.37653	0.0479681
MAP3K21	-1.37635	0.00706098
ABHD4	-1.3758	0.0260996
GLUL	-1.37578	0.0276059
GNAL	-1.37475	0.0167022
PAXIP1	-1.37434	0.0341023
CHST10	-1.37422	0.00989164
KLF9	-1.37372	0.00385781
SATB1	-1.37355	0.011067
HSBP1L1	-1.373	0.00553292
AKR7A2	-1.37264	0.0265044
PPM1H	-1.37177	0.00457866
GPR143	-1.3705	0.000920809
PARP9	-1.37002	0.0182794
LAMC1	-1.36956	8.65588e-05
UBIAD1	-1.36714	0.0100707
AKAP8	-1.36678	0.000963098
DGCR5	-1.36595	0.0494523
KDM5B	-1.36413	5.26041e-11
UBL4A	-1.36408	0.0100417
SLC22A5	-1.36238	0.022896
MYC	-1.36175	0.00249383
UNG	-1.36169	0.0180467
TSPAN33	-1.36149	0.0299811
TMEM30B	-1.36088	0.0046684
ARHGEF9	-1.35947	0.00157799
ACSS2	-1.35904	0.00627591
EIF4B	-1.35902	0.0278026
RBBP4	-1.35576	0.000116896
TTC39C	-1.35409	7.13445e-05
SPECC1	-1.35167	4.21216e-08
SPPL3	-1.35157	0.0317004
ENTR1	-1.35105	0.0325201
MAP7D3	-1.35079	0.0293942
EFNA5	-1.3502	0.0138451
FARP1	-1.35003	3.66018e-05
LINC01835	-1.34977	0.0182796
NSMCE1	-1.34917	0.0157111
CLUAP1	-1.34844	0.00856435
PLCG1	-1.34418	0.0419237
GPR108	-1.34322	0.0195654
TUBGCP5	-1.34283	0.0277038
ARHGEF7	-1.34022	0.000491494
HKR1	-1.34005	0.00200735
DCUN1D2	-1.33966	0.0140135
IQCH-AS1	-1.33867	0.0485495
FDFT1	-1.33625	0.0294661
ZBTB5	-1.33613	0.0155792
NCSTN	-1.33436	0.00107734
MPPE1	-1.33395	0.00737801
STARD9	-1.33328	0.0382764
ZNF43	-1.33269	0.00377325
PYCR1	-1.33224	0.0430293
SHISA9	-1.32831	0.0472922
TMEM178B	-1.32474	0.0149439
ATP8B1	-1.32364	0.0299336
SOWAHC	-1.32274	0.0185255
CARS2	-1.32218	0.0385215
PDPR	-1.32183	0.00377325
C20orf194	-1.32121	0.0139006
MAP4	-1.32087	0.00639686
AMOT	-1.31951	0.0107737
HLCS	-1.3192	0.0245316
SORD	-1.31897	0.00609981
MTR	-1.31645	0.0124889
SLC41A3	-1.31538	0.0293942
PRMT6	-1.31522	0.00944921
ZNF217	-1.31467	1.93218e-06
CRTC3	-1.30949	0.0346804
ACO1	-1.30882	0.030433
SLCO3A1	-1.30861	0.0455196
FBXO21	-1.30755	0.0106055
PPIP5K1	-1.30639	0.00961849
CLCN4	-1.30519	0.0419603
ARL4C	-1.30381	4.21767e-06
PLA2G16	-1.30148	0.0122558
MRTFB	-1.30072	0.022221
BBS2	-1.30037	0.00762598
SPATA13	-1.29961	0.0186281
MAGI1	-1.29957	0.000793667
PODXL	-1.29925	0.00091295
RTF1	-1.29874	9.72472e-10
PTPRA	-1.29856	0.0208973
PRR14L	-1.29824	0.0263702
SHC3	-1.29617	0.008276
SORL1	-1.29534	0.00987421
WDR54	-1.29269	0.0428283
PTCD2	-1.29218	0.0440137
APPL2	-1.29138	0.0318115
ENTPD5	-1.29118	0.0116504
CHD6	-1.29042	0.0217884
FKBP9	-1.28974	1.29624e-05
PIGG	-1.28885	0.00692519
MRRF	-1.28551	0.0144876
LITAF	-1.28107	0.0065014
DSTYK	-1.27955	0.00151739
MTOR	-1.27939	0.00122368
SYNM	-1.2793	0.0233203
HERC2P9	-1.27539	0.0190924
DPAGT1	-1.26692	0.0210652
SETDB1	-1.2628	0.00136113
THRAP3	-1.25964	0.0078116
CEP68	-1.25898	0.040654
RBM4	-1.25879	0.0147801
FADS1	-1.25797	0.0185423
TCAF1	-1.25783	0.03789
ALDH7A1	-1.25699	8.05203e-06
SPARC	-1.25535	0.00129041
TENT4A	-1.25533	0.0031394
SPG21	-1.25336	0.0117378
GAB2	-1.2502	0.00460521
DDX55	-1.24984	0.0184821
UBE4B	-1.2408	0.0341327
ADNP2	-1.23999	0.0109671
GALNT11	-1.23788	0.0184073
ZFAT	-1.23601	0.0354382
DCAF5	-1.23451	0.0322891
MTHFD1L	-1.23389	0.0383722
QARS	-1.2322	0.000734083
CHP1	-1.22133	0.00521741
KIF1B	-1.21416	0.0117781
CPSF7	-1.2102	0.0164072
CMTM4	-1.20547	0.000473946
KPNA6	-1.19971	0.0193188
CBX5	-1.18852	0.0146173
EXT1	-1.1875	0.0121798
ZNF740	-1.18258	0.0112803
IPO9	-1.18104	0.045898
CNOT9	-1.17281	0.0378105
PABPC4	-1.16695	0.037695
SNX19	1.13854	0.0151443
TBC1D1	1.15562	0.0441352
ANKRD40	1.1575	0.029585
CERS2	1.16276	0.0330593
XPO6	1.16395	0.0154589
EFTUD2	1.16482	0.0143525
KIF3B	1.17215	0.00877268
HP1BP3	1.17277	0.0137193
NONO	1.17826	0.0256972
SART3	1.18032	0.0264852
YBX3	1.18128	0.0362093
RIN2	1.18136	0.0380641
PPP1R15B	1.18531	0.0286895
NEU3	1.1878	0.0494077
SND1	1.18872	0.008464
PAK1	1.19161	0.0277038
ARIH2	1.19737	0.0454121
RALY	1.19824	0.0143544
DAP3	1.19894	0.0275461
ZNFX1	1.19903	0.0431028
STAU1	1.20135	0.0157408
BICD2	1.20167	0.0108244
GRB10	1.20167	0.029886
TRIO	1.20277	0.0256008
CHKA	1.2034	0.0380716
MANEAL	1.20569	0.0417696
ELAC2	1.20738	0.038447
AC021078.1	1.2074	0.0362241
CRKL	1.20807	0.0478064
ARMH3	1.21006	0.0389902
ORC2	1.2109	0.0218767
RAB11FIP1	1.21252	0.00255984
DENND2D	1.21344	0.0360313
ETV3	1.21418	0.0151441
SOCS7	1.21425	0.0212786
CDK13	1.21534	0.0155717
ZKSCAN5	1.21536	0.0467214
B4GALT5	1.2241	0.0076984
TMEM43	1.22494	0.00133704
LMNB1	1.22605	0.0313326
NBPF15	1.22608	0.035114
FXYD5	1.22722	0.037371
UQCC1	1.22834	0.0444591
MGAT5	1.2296	0.000120131
STYXL1	1.23016	0.0309304
GPAT4	1.23242	2.17794e-05
GCC1	1.23436	0.0154079
HJURP	1.23494	0.0246101
NCAPD2	1.23645	0.00138128
PRPF3	1.23675	0.0152345
SYS1	1.23732	0.0194449
DPYSL2	1.23734	0.0113257
MSN	1.23927	0.00199105
LARP4B	1.23964	0.00258376
POFUT1	1.24044	0.0122899
HAUS3	1.24143	0.0403853
PDIA4	1.24318	0.0232775
MIR205HG	1.24379	0.0192106
ANP32A	1.24435	0.0389212
MED6	1.24461	0.0303845
PIP4K2C	1.24511	0.00980546
NOP56	1.24547	0.0377979
INPP5A	1.24564	0.0288557
UBFD1	1.24605	6.08686e-05
FAM20B	1.24837	0.0358624
RPN1	1.24868	0.0216953
SNX29	1.24894	0.0458086
DDB1	1.2504	0.0365277
DNAJC14	1.25293	0.0281302
ZNF274	1.25529	0.00287673
COPA	1.25539	0.0108541
DNAJA3	1.2555	0.00365468
HDAC3	1.25601	0.0146904
TPM4	1.2565	0.0287868
MTCH1	1.2568	0.0273977
SETD3	1.25924	0.023068
SLC25A43	1.2597	0.04866
ZMYND8	1.25978	0.0496936
ZBTB40	1.26004	0.0231363
RCAN3	1.26189	0.0226066
SNTB2	1.26276	0.00972465
SDE2	1.26347	0.0346325
MOB3C	1.2635	0.0267675
ADAMTS9	1.26433	0.0318691
ADD2	1.26449	1.4587e-06
STARD13	1.26449	0.041842
DDOST	1.26665	0.0365682
MED28	1.26864	0.00091295
SEC24C	1.26992	0.000123326
MACC1	1.27106	0.0311245
ESYT1	1.27165	0.00534654
FAM53C	1.27227	0.0190034
UBE2I	1.27264	0.0274568
SFMBT2	1.27269	0.0186351
RNF114	1.27359	0.0019873
ZNF426	1.27392	0.0156747
NUAK1	1.27431	0.0386307
SMURF1	1.27495	0.000361619
RSRP1	1.27561	0.00664381
NCBP3	1.27608	0.0125178
CDK2	1.27617	0.0190623
VPS41	1.27632	0.0268403
EXOSC2	1.2772	0.0396599
WBP11	1.27786	0.018102
CBL	1.27902	0.00597519
DDX56	1.27988	0.00300515
KIF13B	1.27993	0.0131663
TRAM2	1.28007	0.0280287
EPC1	1.28017	0.00313807
TRIM35	1.28032	0.0244994
CHRAC1	1.28062	0.0086843
FITM2	1.28192	0.04306
ORMDL2	1.28252	0.0292198
RHNO1	1.28262	0.0382554
RPUSD4	1.2831	0.0158712
GOLPH3L	1.28399	0.0291272
GINM1	1.28456	0.0261889
TWNK	1.28503	0.00957173
EMG1	1.28511	0.00061929
EIF3G	1.28607	0.0259298
FAM129A	1.28611	0.0047196
CTTN	1.28643	0.00571689
METTL8	1.28679	0.0218454
SDHA	1.28718	7.83847e-06
QDPR	1.28846	0.0040361
NUP188	1.2894	0.0116238
BAZ1B	1.28958	0.000189942
YWHAE	1.29031	0.00956075
TMEM154	1.29089	0.00973879
OSGEP	1.29146	0.00107734
MAF1	1.29239	0.00125151
TOX4	1.29333	0.000983946
BMS1	1.29359	0.0147878
SLC5A6	1.29397	0.0498714
AMFR	1.2956	0.00558838
PLEKHB2	1.29621	0.0287868
NAT10	1.29648	0.0210374
PERP	1.2965	0.027998
WT1	1.29673	0.0159783
FGD5-AS1	1.29705	0.0328051
ARF1	1.29769	0.0199994
EIF3K	1.29772	0.0030383
AGPAT4	1.29782	0.0450196
STK24	1.29845	0.000550411
ATF4	1.29896	0.0414242
KPNB1	1.29968	0.000756097
NKAP	1.29969	0.0196157
C6orf62	1.29986	0.000149752
FBN2	1.30102	0.00138106
SLC35B4	1.30131	0.0219617
TUBB	1.30136	0.00113144
PGM1	1.30165	7.25314e-05
CDCA8	1.30215	0.0140448
SH3KBP1	1.30226	0.021702
ZNF44	1.30261	0.0386206
ZNF185	1.30327	0.0115702
PDRG1	1.30408	0.0310705
NME6	1.30439	0.0143524
BACE2	1.3049	0.000107412
ERC1	1.30626	0.000522058
SFT2D2	1.30665	0.00165862
CTNNBL1	1.30679	0.00148567
PKNOX1	1.3071	0.0251187
GLTP	1.30763	0.0197866
ZNF250	1.30795	0.0334506
PPFIBP1	1.30867	0.00941701
RNF149	1.30915	0.00171049
CARD8	1.30969	0.0103397
NMT1	1.31379	3.69125e-05
YWHAH	1.31437	0.00439634
YWHAG	1.3152	0.00527884
YWHAB	1.31591	0.000152652
CCND1	1.31666	2.02773e-05
SPOP	1.3169	0.00712237
MAX	1.31711	0.000787216
ENTPD6	1.31722	0.0334174
SF3B3	1.31778	0.00523305
KCNMA1	1.31793	0.000869235
NIP7	1.31826	0.00855909
PRKCH	1.31854	0.0308999
PARVA	1.31864	0.000191996
ZHX3	1.31871	0.00186922
TCF4	1.31936	0.0377979
ZNF417	1.31956	0.0312645
NUP93	1.31959	0.000490521
AHCY	1.31999	0.00162493
PNMA1	1.32111	0.0359183
LPIN1	1.32119	0.00191095
PELO	1.32164	0.014055
RUNDC1	1.32167	0.0101412
TCEANC2	1.32191	0.0136023
POLR3A	1.32248	2.12522e-06
C2CD2	1.32275	0.0014793
L2HGDH	1.324	0.0114569
HMGXB3	1.324	0.000288176
YAF2	1.32444	0.0212772
EDEM1	1.32575	0.0310789
NOP16	1.32603	0.00639686
CWC25	1.32609	0.0192746
MKNK1	1.32692	0.00203569
TBC1D2B	1.32763	0.00160397
POC1A	1.32772	0.0485347
SLC35G2	1.32851	0.0236303
DNMBP	1.32924	0.00777611
TMED4	1.33019	0.000132409
TRNAU1AP	1.33026	0.0177619
FAM133B	1.33034	0.0445941
CSRNP2	1.33144	0.0152887
ADSL	1.33227	0.046097
UBE2L3	1.33265	0.0319246
HDAC8	1.33276	0.0351512
USP39	1.33315	0.013221
NCL	1.33327	0.0191302
[truncated: 2,172 more rows]

## Sheet: Diff Exp PEO1 ICI vs DMSO
Table S1B: Differentially expressed transcripts in PEO1 cells following ICI treatment (9 days)
Gene	Fold-Change	padj
ATP2A3	-106.598	0.000757872
KYNU	-87.8498	0.00261015
FUT5	-68.4918	3.85501e-05
GREB1	-57.1918	1.38972e-59
LINC01914	-45.0806	1.41223e-05
PKDCC	-44.479	4.29635e-59
AC020917.3	-41.0969	0.0170927
MUC5B	-39.0952	0.000964532
OBP2A	-38.8015	0.000859358
KCNF1	-34.9097	1.67236e-55
ACKR3	-32.8064	0.000180829
CA12	-32.657	3.32344e-132
GFRA2	-32.6524	2.08303e-06
LINC00545	-32.6003	0.000462141
IGFBP5	-29.6795	1.17199e-14
RASGEF1A	-29.4192	0.000175207
CBLN1	-29.3334	8.10752e-85
AGT	-28.9293	4.5295e-37
BST2	-28.8753	0.00310436
AC004448.2	-28.3624	3.79824e-07
SEMA6B	-27.8893	0.000696453
CABP7	-27.7077	0.00391368
RET	-26.5768	0.000494669
AC055854.1	-24.906	0.00815518
FADS6	-24.6602	0.00539671
TLR4	-22.2364	0.00549053
AC018629.1	-22.022	3.23341e-07
CYP2B7P	-21.8039	0.00645031
DHRS2	-20.8505	1.1556e-65
AP000997.3	-20.095	0.0120756
TNS4	-19.9982	5.57671e-23
OBP2B	-19.9377	7.96453e-24
GDF6	-19.866	0.003298
WISP2	-19.6381	0.00251895
FOXS1	-19.5298	4.61252e-15
NPY5R	-18.2183	0.0148579
CD22	-17.146	0.000926306
CACNA1H	-16.8452	4.16493e-05
MAFA	-15.9886	0.0434483
SULF2	-15.8637	8.56828e-38
EEF1A2	-15.3002	8.2704e-10
SAMD11	-15.2185	0.00019795
ADCY8	-14.6509	0.0300256
COL14A1	-14.3456	0.00842629
SPDEF	-13.9393	0.0346081
RN7SL589P	-13.8417	0.00677164
ATP2B3	-13.7363	0.000126957
LRG1	-13.4042	0.0125406
PREX1	-13.2363	2.90627e-05
RN7SL745P	-13.0587	2.62819e-16
SYT12	-12.5233	4.39268e-18
AC091563.1	-12.1886	4.9472e-08
CLIC3	-12.1094	1.41504e-05
OLFM1	-12.0194	1.77091e-12
MGAT3	-11.9748	4.14135e-17
FLJ33534	-11.7025	8.90273e-09
NHLRC4	-11.4357	0.00489155
MEDAG	-11.3997	0.00617118
DEPTOR	-10.992	5.56161e-37
PADI2	-10.7381	6.21504e-29
LINC02593	-10.6646	0.0083549
SEMA3F-AS1	-10.5964	2.54773e-05
VN1R17P	-10.3496	0.0166462
SARDH	-10.3445	0.00716036
SCUBE2	-10.1567	0.00395295
TMEM130	-10.0838	3.00625e-05
JAKMIP2-AS1	-9.94303	0.0129579
CISH	-9.86008	1.44664e-54
AC027601.5	-9.82481	0.008928
CA9	-9.58594	2.42728e-11
TRG-AS1	-9.42877	0.00144047
AC105219.1	-9.32017	0.00285161
SCN3A	-9.15963	0.00696251
CACNA2D4	-9.14856	0.000532423
PLEKHS1	-9.12817	8.67643e-06
DNAJC22	-8.94864	5.61645e-05
CRB2	-8.84868	5.97512e-08
ADGRB1	-8.84062	5.42151e-08
SLC29A4	-8.82319	0.00611444
CARNS1	-8.77593	0.0139663
OLFM2	-8.73395	0.011886
C5AR2	-8.73216	0.0308437
UAP1L1	-8.48955	0.0253197
C11orf44	-8.31787	0.0164968
AL137145.1	-8.28347	0.00302579
KIAA1324	-8.22855	0.00319937
AL137145.2	-8.22541	0.00120792
CPNE7	-8.2011	3.56505e-09
ARC	-7.92815	0.00071803
DIRAS3	-7.89363	6.92214e-36
AC015802.6	-7.79136	1.00757e-06
ADAMTS2	-7.7071	1.33488e-30
KNDC1	-7.69658	0.0117017
VIM	-7.56805	1.03129e-67
SPAAR	-7.56593	3.06246e-10
TMEM59L	-7.45542	0.0121939
TMEM229B	-7.42246	1.21569e-06
TCEA3	-7.4048	0.0421213
AC079174.1	-7.40086	0.0452026
LRRC32	-7.38567	0.00155032
EDA2R	-7.3199	0.00212238
GSTM3	-7.26012	1.5604e-06
AC105219.3	-7.22035	0.0316029
LONRF2	-7.21926	2.55331e-37
SYT8	-7.21404	8.94969e-07
ARHGAP26-IT1	-7.14244	1.54961e-11
PAPLN	-6.95862	6.56484e-06
LTBP4	-6.94348	0.000457803
PCSK6	-6.94286	2.45004e-05
ITGAX	-6.87917	0.00050689
FGFR1	-6.84606	1.42908e-35
AL365181.3	-6.79325	5.7196e-06
ARHGAP26	-6.75396	1.32454e-54
BMP7	-6.73074	0.0026212
MAP1LC3B2	-6.71734	0.000538853
AC004951.3	-6.70563	0.0147519
KREMEN2	-6.70495	9.81769e-07
SSPO	-6.66757	4.55433e-05
RFLNB	-6.55593	0.0169695
DGCR9	-6.5085	1.93219e-06
AC068580.4	-6.50257	0.00104816
SYTL5	-6.49211	1.30019e-07
AL713998.1	-6.41982	0.00059154
RGS11	-6.41502	3.15141e-10
CAPN12	-6.39361	0.0306877
SCN4B	-6.37497	0.0263605
ZNF467	-6.33372	3.61254e-05
FAM198B	-6.30147	7.17309e-17
TNNI2	-6.2993	6.70293e-07
NGF	-6.27359	1.04545e-08
ST6GALNAC2	-6.2566	3.02806e-12
CACNA1I	-6.24296	1.90583e-14
MAPK15	-6.23102	6.45806e-05
AC008760.2	-6.22083	0.000723981
UNC5A	-6.17986	2.52484e-06
COL26A1	-6.17663	9.22525e-07
SMIM1	-6.17251	0.00395444
PGGHG	-6.1292	2.9665e-10
RUBCNL	-6.1187	1.38189e-08
CADM1	-6.09782	1.22786e-22
ADGRA2	-6.0819	0.0069302
COL5A1	-6.0603	2.98908e-06
OLFML3	-6.05289	4.90082e-42
ADAMTS10	-6.03259	1.7656e-09
CYGB	-6.01831	5.76311e-06
SCARF2	-5.98286	0.000242416
RASGRP1	-5.97037	3.04552e-17
SLC22A3	-5.94603	2.88314e-48
MAT1A	-5.94126	0.00747103
SLC22A31	-5.93845	9.23951e-06
AP006248.5	-5.92903	0.00895886
RPS20P22	-5.90568	0.00553555
PRCD	-5.88463	0.005679
ADM2	-5.86991	0.00043429
ZNF469	-5.84003	9.62025e-05
PLXNA4	-5.83384	3.17747e-11
HPN	-5.83155	1.22351e-07
LINGO1	-5.83074	0.00168633
TERC	-5.82697	0.015323
ADAMTS15	-5.82618	4.69906e-22
SLC2A14	-5.82478	0.000259353
SELENBP1	-5.81725	2.84185e-08
GPRC5C	-5.76939	6.94991e-12
SLC7A2	-5.76393	6.28929e-24
AC008537.3	-5.75733	0.000539487
C20orf203	-5.74993	0.033486
IGFBP2	-5.74534	0.0136161
NES	-5.7356	4.33876e-13
THRSP	-5.6965	4.72356e-10
MRC2	-5.68611	6.70618e-12
MIR141	-5.68443	0.00177803
FOXO6	-5.68263	0.0414194
GPR37L1	-5.67022	0.0229283
PCDH18	-5.64365	0.0149238
MFAP2	-5.63612	8.60897e-05
RHOBTB1	-5.6238	2.07582e-20
TP53I11	-5.62152	3.25068e-09
TNNT1	-5.60487	3.49354e-19
GRIP2	-5.57925	5.18934e-06
ZMIZ1-AS1	-5.54978	0.00520701
TNNT2	-5.54557	2.57812e-09
NNMT	-5.54313	1.88183e-17
PDLIM4	-5.53896	1.15014e-19
AC009511.2	-5.52372	0.0354996
CYP2T1P	-5.50508	3.57943e-07
KCNK15	-5.49622	1.84955e-09
LINC00173	-5.47012	3.23557e-06
ANO1	-5.46469	4.52494e-27
FGFR4	-5.44799	9.70811e-08
PDZK1	-5.43547	2.11646e-27
PTP4A3	-5.41551	2.96162e-07
ABCG1	-5.33174	7.64113e-06
TIMP3	-5.32535	2.42759e-35
GPER1	-5.32381	1.33137e-05
TTYH2	-5.2984	3.30475e-09
HMGN2P46	-5.274	0.00353793
EGR3	-5.25799	0.00490208
AP001029.1	-5.24878	0.0266423
ACTBP13	-5.22928	0.0404528
AL365181.2	-5.21415	0.00902472
PNCK	-5.19381	0.0144944
HOXA6	-5.17377	0.0121939
IFITM10	-5.16092	0.00845974
ATP8B2	-5.15702	2.31133e-05
GRM1	-5.15632	0.0178222
IRX3	-5.13904	4.02334e-20
AP001065.1	-5.12358	0.0309751
A4GALT	-5.11451	3.73055e-06
NXNL2	-5.05178	0.000293886
COL18A1	-5.02517	0.00011676
AC025580.2	-5.01505	0.000609939
SNAI1	-5.00328	1.06467e-05
MATK	-4.99665	0.00686269
ISYNA1	-4.98835	8.14546e-08
LAT	-4.96933	0.00526893
RASD1	-4.96727	0.0063331
AC133540.1	-4.96536	0.0446807
EBF4	-4.94162	1.01555e-05
UBL4B	-4.9257	0.0290878
HSD17B14	-4.91613	0.000540744
LINC01819	-4.88732	0.0311172
RNF175	-4.86098	0.0383066
PLEKHG4	-4.81192	9.77235e-07
MYRF	-4.77673	9.81769e-07
SCNN1B	-4.72887	1.01544e-25
AFF3	-4.72143	6.02883e-30
PDGFRL	-4.71944	2.02146e-37
COL7A1	-4.71527	0.000158194
AQP3	-4.70287	0.00309793
CDHR4	-4.69362	0.00847243
AP006248.4	-4.67563	0.0010397
SERPINE1	-4.65466	0.048023
PALD1	-4.6525	1.14749e-09
PGF	-4.64891	0.0083325
DBP	-4.6026	1.47814e-07
GALNT16	-4.59638	0.0082692
ADAMTS7	-4.5921	1.70626e-06
GJC2	-4.59013	0.000165097
TMEM120B	-4.56665	1.77278e-10
RARRES2	-4.5391	3.01116e-11
PLAT	-4.53301	4.29773e-30
CAPN8	-4.52233	2.95793e-10
IFITM2	-4.51999	0.000841325
C10orf95	-4.51601	0.0160685
MLXIPL	-4.48575	0.000435926
TMEM179	-4.47237	0.000593694
AC091231.1	-4.42913	0.0365625
KRT13	-4.42873	1.93896e-06
COL8A2	-4.4206	0.00719603
EMP3	-4.41294	2.65431e-13
AC012676.4	-4.39659	0.009467
HPDL	-4.39493	1.50275e-13
KCNQ4	-4.373	0.000902303
NOXA1	-4.37136	0.00129686
AC026401.1	-4.369	0.0400104
LINC01979	-4.36455	0.0225693
CRABP2	-4.36202	8.4657e-17
SLC7A5	-4.35994	1.76174e-09
NFE2	-4.34179	0.0421798
KANK3	-4.30813	0.0376098
CIB4	-4.30552	0.00323027
NECAB2	-4.3015	0.0192314
MYO15B	-4.29483	0.000866835
CERS4	-4.28205	4.72896e-10
PRSS21	-4.26204	1.33037e-19
ADGRL1	-4.25962	2.33491e-05
ZBTB46	-4.23878	0.0185618
LBH	-4.22659	7.81167e-25
AC037459.2	-4.21325	0.00219297
LYNX1	-4.2073	0.0060658
KIF1A	-4.20554	0.000569649
AP003071.5	-4.19983	4.52465e-06
AL132712.1	-4.19768	0.0107517
HOXC12	-4.18978	2.75613e-05
EMID1	-4.17203	2.36223e-06
C1QL1	-4.16625	0.00140413
AC068580.1	-4.16119	0.0216181
AC007614.1	-4.15553	9.0229e-08
SSBP4	-4.15421	1.60587e-06
MYL9	-4.15283	4.52437e-08
MYOM3	-4.14159	1.8542e-08
AP006248.3	-4.14053	0.00880727
PLEKHA4	-4.1296	0.000109369
RHEX	-4.0879	0.00131079
IFI6	-4.07972	0.000269348
PPFIA3	-4.07722	1.03494e-05
FMOD	-4.06639	7.4355e-12
FCGRT	-4.06411	0.00020501
DGKI	-4.05182	1.47105e-20
AL121906.2	-4.04834	0.0213996
PHYHIP	-4.03825	0.00274371
AC016026.1	-4.03349	2.49673e-05
CTSD	-4.03069	3.15698e-05
BX539320.1	-4.0288	0.0427454
SHISAL1	-4.0244	2.16762e-06
AC007780.1	-3.95839	0.000357399
MFSD6L	-3.95143	0.00368487
MRGPRF	-3.94858	0.000372707
LGR6	-3.94423	0.00129686
CA11	-3.94414	0.000168537
CARMIL3	-3.94143	2.58291e-07
LARGE2	-3.93132	5.81323e-06
C16orf45	-3.92265	1.68705e-91
FAM43A	-3.90777	4.67406e-05
SYNE3	-3.90467	1.03238e-05
CD14	-3.90263	3.3151e-06
HR	-3.8996	1.10857e-05
HRCT1	-3.89576	0.0480018
LRRN2	-3.8896	0.000354149
SLC27A1	-3.88524	7.07893e-05
TUBB4A	-3.86693	0.0294294
PALM	-3.85257	0.000944798
AC002094.4	-3.84339	0.027826
DUSP2	-3.83138	4.02529e-06
PPP1R1A	-3.82779	0.00168015
RBBP8	-3.82134	3.62257e-14
PDE4A	-3.81933	9.27301e-07
TNFRSF13C	-3.81596	0.000513167
SEMA3B	-3.81283	1.09063e-08
AMN	-3.80779	0.0132314
AC135178.5	-3.80701	0.0422247
PAOX	-3.79523	0.00309516
DAPK2	-3.78261	2.01887e-13
RHBDL1	-3.77821	0.00307305
GRIK5	-3.7782	0.000105756
PYCR1	-3.76159	1.70312e-30
PRSS37	-3.75206	0.00535233
SRRM3	-3.7329	0.0383642
CAPS	-3.72874	1.55663e-05
CABLES1	-3.728	2.43742e-27
RNF152	-3.72675	1.98404e-09
ROBO3	-3.72545	9.37194e-06
LINC00887	-3.72282	7.90283e-05
MVB12A	-3.7216	1.06146e-06
GSTM2	-3.72093	1.05633e-09
TMC4	-3.71952	1.58313e-06
PNMA3	-3.68642	0.0324528
POU5F1	-3.6743	0.000277783
AC009518.1	-3.67255	4.74705e-09
PIPOX	-3.67122	5.15814e-06
LINC01271	-3.66812	0.0215654
AC009065.5	-3.66806	0.0479957
PFKFB3	-3.66686	1.17445e-11
MAPT	-3.66398	5.82302e-07
AC142381.3	-3.66175	0.0423218
KCNH3	-3.65596	0.00126534
GBP2	-3.64495	4.57874e-14
AP006284.1	-3.6417	1.84616e-05
MYT1	-3.64123	0.0421878
HAGHL	-3.62894	4.9108e-05
AC109460.3	-3.61788	0.0340611
GFRA1	-3.59957	2.32357e-05
TGIF2	-3.59255	7.39219e-14
PODXL	-3.58855	3.63851e-80
CKB	-3.57807	0.00517083
RPL5P17	-3.5752	0.0352081
AC021066.2	-3.56757	0.0461644
ZFYVE28	-3.56733	6.06621e-12
AC138904.1	-3.5645	0.0294122
TMEM25	-3.56351	0.0020707
LIMS2	-3.56301	0.000912212
GGT5	-3.55452	0.028987
ABCA2	-3.54789	0.000265523
PTGS1	-3.54623	0.000672947
FAM69B	-3.5461	2.53786e-06
MEIS3	-3.52222	0.027269
ZBED6CL	-3.51814	3.33774e-08
FBXL8	-3.49846	8.17271e-05
NRTN	-3.45712	2.18254e-06
OPLAH	-3.44458	0.000170751
SELENOP	-3.43364	0.045027
PAPSS2	-3.43084	2.14298e-13
KAZN	-3.42279	3.49868e-09
LGALS3BP	-3.42094	1.11824e-07
AC107464.3	-3.41705	0.0048246
CACNB1	-3.41212	4.81804e-08
CRACR2B	-3.41067	2.21124e-05
CFI	-3.4077	3.1527e-06
PIK3R5	-3.40742	0.0485261
LRRC75B	-3.40588	0.000139806
B3GAT1	-3.39342	0.00738256
CALML3	-3.39236	0.000729678
IGSF1	-3.38251	0.00840368
ST7-AS1	-3.37218	0.0208469
AL133325.3	-3.37115	0.000400218
LRRC61	-3.36812	1.47056e-05
MELTF	-3.36754	1.37997e-06
KRT32	-3.36585	0.00140497
GPSM1	-3.35995	0.000117635
FSCN1	-3.35824	0.00047952
THY1	-3.35727	1.09136e-40
OASL	-3.35025	1.10459e-16
AL353147.1	-3.35009	0.0422427
NOS3	-3.34953	4.88122e-06
GJA5	-3.34729	2.99725e-25
PNPLA3	-3.34525	7.54631e-05
LY6E	-3.34082	4.30864e-05
DOC2A	-3.33742	2.36676e-05
FOXD2	-3.3276	0.00902671
RAB26	-3.32727	1.35122e-07
MIR4714	-3.32207	0.0213389
IRX6	-3.32163	0.0370499
TMEM221	-3.32159	0.0270823
AC005586.2	-3.31572	5.81568e-05
AC132872.4	-3.3122	0.00011092
KCP	-3.30911	0.0104747
SMIM10L2B	-3.30845	0.0280688
TCAF2	-3.30399	6.9315e-06
AC132872.3	-3.30308	0.000337161
CCDC154	-3.29297	0.0379179
RASA4CP	-3.29172	0.0114081
ZDHHC8	-3.28963	0.000713797
C3orf18	-3.28909	6.16448e-15
CASKIN1	-3.28864	0.000944719
MSI1	-3.28527	0.00282298
GPR153	-3.28383	9.72025e-06
AC012313.7	-3.2784	0.0246529
AC004890.2	-3.26502	0.000556268
EXD3	-3.25945	0.0084983
MGAT5B	-3.25378	0.00176131
TGFB1	-3.2477	0.000582639
RHPN1	-3.23202	0.00124403
SERPING1	-3.23194	2.35451e-08
COL6A1	-3.22106	0.00150829
ADAMTSL5	-3.21499	0.000205531
TMPRSS3	-3.21407	1.88183e-17
GATA3	-3.21047	4.54698e-05
SNORA74B	-3.21025	0.0439405
MIR646HG	-3.20909	4.85333e-06
FADS2	-3.20892	2.11038e-09
CALML6	-3.20091	0.0270798
ARHGEF4	-3.19398	1.04287e-08
COL1A1	-3.18987	0.0351475
CD34	-3.18514	0.00948127
IFFO1	-3.18302	4.31347e-05
RNF183	-3.17737	0.000319749
STRA6	-3.17548	0.000149145
TSPAN15	-3.17004	2.00106e-21
HSF4	-3.16437	0.000303366
ANG	-3.15073	0.0428797
LRFN1	-3.15025	0.0173868
RASGRF1	-3.14957	1.58588e-05
ISG15	-3.14447	5.85384e-05
NEDD9	-3.13972	1.55832e-19
MIR4664	-3.1385	0.0306526
NEU4	-3.13831	0.0434601
DLG4	-3.13657	6.70669e-05
SLC51A	-3.13287	5.02857e-05
CLIC5	-3.1293	2.2286e-18
KANK4	-3.12678	2.26819e-19
PNPLA7	-3.10732	0.0107092
EXOC3L4	-3.10651	0.00568647
SLC7A5P1	-3.10425	0.0155097
EHD2	-3.10265	0.00343685
AP001972.5	-3.09906	1.94083e-08
ZIK1	-3.09499	9.80296e-08
FOXD1	-3.09384	7.96453e-24
AL353150.1	-3.08451	1.65091e-11
LY6E-DT	-3.08337	0.00140445
PDCD4-AS1	-3.08137	0.0114127
SNX22	-3.08016	0.00448772
BRSK1	-3.08005	1.47579e-05
KCNK6	-3.07535	1.64771e-05
TINCR	-3.06806	0.00221173
LRP5L	-3.06681	9.88783e-08
SEMA3F	-3.06373	1.37466e-07
HSD11B1L	-3.06017	0.0214966
P2RY11	-3.05884	0.00108877
ASAP3	-3.04968	1.97104e-07
C2orf50	-3.04465	7.06858e-10
PADI1	-3.04312	0.0431556
TRABD2B	-3.0404	0.0468833
NPY1R	-3.03826	1.38513e-05
PSD	-3.03818	0.0137081
ANO9	-3.03339	0.000251383
CCDC88B	-3.03251	0.00666568
MIR646	-3.02593	0.0443832
AL021707.3	-3.02443	0.0496217
CEACAM1	-3.02069	0.0226976
NR1D1	-3.01865	0.000884253
KRT17	-3.01777	0.000132132
NLRP1	-3.01762	9.88298e-09
SLC6A6	-3.01375	1.83395e-40
NPAS3	-3.01285	1.0056e-07
CYP2D7	-3.01249	0.0168677
BBC3	-3.00736	0.00138665
SLC35F6	-3.00662	4.6386e-17
MFGE8	-2.99815	8.73067e-09
B4GALNT4	-2.99675	0.000585586
PRR29	-2.99633	0.00771432
CACNA2D2	-2.99345	0.00154214
BHLHA15	-2.9883	0.0103525
COL22A1	-2.98758	0.00032721
CCDC78	-2.98718	9.37194e-06
GOLGA2P8	-2.98539	0.0328552
TNXB	-2.98436	0.0176261
SHC3	-2.97534	6.81143e-40
CHRFAM7A	-2.97473	0.0205144
ALX3	-2.97334	2.61707e-06
CERS1	-2.97128	0.000862225
PLCG2	-2.96016	3.0886e-24
SPACA6P-AS	-2.95748	0.004835
ASIC1	-2.95257	7.65622e-05
ASB13	-2.95158	2.67208e-13
DIRAS1	-2.94238	9.05466e-05
NTF4	-2.9287	0.00262686
SERPINB4	-2.92162	0.0259373
ZMIZ1	-2.92021	0.00279908
FOS	-2.91657	1.04287e-08
HDAC10	-2.91528	0.0124221
DENND6B	-2.90985	0.00530522
AC138969.1	-2.90612	0.0300548
GSEC	-2.89489	2.96658e-05
BOC	-2.89345	0.000977966
LDB3	-2.89208	0.0125148
CGREF1	-2.89	1.09936e-05
AC092171.3	-2.88389	0.0111076
AL157871.5	-2.87512	0.0290878
SEMA4G	-2.87025	3.82795e-05
A1BG-AS1	-2.86865	0.0125111
KCNK3	-2.86601	1.81044e-06
CGB7	-2.86008	0.0209685
BSN	-2.8563	0.000920444
NPIPB5	-2.85363	0.0202339
ZNF703	-2.85191	0.0397735
GAL	-2.8444	4.39286e-11
NPC1L1	-2.84282	0.0119866
PDZD7	-2.84019	0.00197284
AC004771.2	-2.83573	0.028812
VPS9D1-AS1	-2.83394	0.0438741
MAMSTR	-2.82291	0.0281756
NSMF	-2.8172	3.26476e-07
DOK1	-2.81441	1.53951e-05
SLC6A12	-2.81023	0.0020856
AC023043.1	-2.80947	0.0103634
SPTBN5	-2.80872	0.00269268
NPEPL1	-2.8043	0.00108877
EMX2	-2.80106	2.01497e-09
VMAC	-2.80012	0.00643762
SDC3	-2.79968	0.00475577
LIMD2	-2.79879	0.0222147
RINL	-2.7967	0.0367776
FAHD2CP	-2.79341	8.77114e-05
PIGZ	-2.79182	0.00362978
SLC26A10	-2.79039	0.0103869
MYC	-2.78917	8.90503e-32
RIMS4	-2.78736	6.07436e-06
TRAPPC5	-2.78597	0.0229283
HSH2D	-2.7828	3.05106e-05
AC116366.1	-2.78204	0.0479947
ERFE	-2.78056	0.00105691
AC011379.2	-2.77941	0.00814924
PLCD3	-2.77906	0.00085076
CEBPD	-2.77791	2.66881e-10
AC244153.1	-2.77755	0.000928161
C8orf31	-2.77245	0.000875782
MUC4	-2.7697	0.000272493
HOXC11	-2.76665	0.00242369
AL031595.3	-2.76324	0.0146873
DGCR5	-2.75941	3.56095e-15
GGT7	-2.75682	3.00625e-05
SYNE4	-2.75516	0.000618955
RTN4R	-2.75498	0.0263725
C15orf48	-2.75328	7.68149e-20
SLC16A5	-2.7523	0.000101419
PDZK1IP1	-2.74541	5.82302e-07
MFAP5	-2.74244	0.0419702
KIF26A	-2.74183	0.0048102
CLSTN3	-2.73669	4.93687e-06
LINC01315	-2.73667	0.0277428
CRMP1	-2.7365	3.26707e-23
PIDD1	-2.73465	0.0469972
LNCOC1	-2.73461	5.30908e-05
AC021218.1	-2.73197	0.0336336
HSD17B1	-2.72879	0.00471318
NKD1	-2.72733	4.02466e-05
ADGRE2	-2.72575	3.53438e-06
CROCC	-2.72318	0.00763399
ADRA2C	-2.72113	0.0262569
HERC5	-2.71376	7.95917e-06
IL17RC	-2.70673	0.00140413
STAT5A	-2.69923	7.95917e-06
APOE	-2.69878	0.0192534
METRN	-2.69326	0.000751216
F12	-2.69153	0.012404
FLG	-2.68651	0.00139012
TSPOAP1	-2.68061	0.000220465
THEM6	-2.68024	0.000174109
EFNB3	-2.67068	0.000415207
PRRT2	-2.66936	0.0313108
SLC25A29	-2.66791	0.000541629
ADAM11	-2.66788	2.49514e-05
MROH6	-2.66732	0.0364102
MMP2	-2.66715	3.99758e-08
SUSD3	-2.66337	6.05315e-08
GDF15	-2.66096	0.048499
ICAM1	-2.65995	7.75854e-09
TIAF1	-2.65985	0.00407495
LCTL	-2.65924	0.00874751
SBK1	-2.65518	0.013425
CPM	-2.65352	1.27547e-07
SCNN1D	-2.65094	0.0250016
MT1A	-2.64807	4.83319e-07
SLC1A5	-2.64646	1.61976e-11
AKR7A3	-2.6462	0.0114743
NAT14	-2.64263	0.0072833
FTLP3	-2.64245	3.61254e-05
PGPEP1	-2.63436	0.0121165
MFSD3	-2.63412	0.013425
LINC00896	-2.63391	0.048086
ARSG	-2.62641	0.000108215
AC092117.1	-2.62546	0.00251895
DOCK6	-2.62468	0.00448772
LINC01273	-2.62438	0.0489825
OBSCN	-2.61221	0.0033047
AL360181.2	-2.61189	0.0470077
MDK	-2.61006	0.0044887
ADAMTSL4	-2.60979	0.0389928
LCK	-2.60946	0.0416266
AC012531.1	-2.60726	0.00949849
EPPK1	-2.60393	0.0047023
LINC01970	-2.60178	0.0402782
MCAM	-2.60146	7.98932e-11
PLXND1	-2.60004	0.0030129
MAPK8IP2	-2.59918	0.0279346
JAG2	-2.59294	0.0198104
COL27A1	-2.59274	0.010136
AGER	-2.59226	0.0151435
AMZ1	-2.59179	0.000199697
IGFBP4	-2.58921	7.80841e-06
IL11	-2.58893	0.0365057
AL139095.2	-2.58601	0.0146873
MCRIP2	-2.58249	0.0023168
DNAH17-AS1	-2.5813	0.00178485
C16orf58	-2.58127	2.59274e-07
WTIP	-2.57936	0.00203741
TSKU	-2.57569	4.98537e-06
WDR90	-2.57534	0.0148522
PPP1R16A	-2.57353	0.0111308
SCD	-2.56961	3.18882e-26
FOSB	-2.55727	0.0222743
NACAD	-2.55612	0.0187898
AC022613.1	-2.5547	0.0175618
RARA	-2.55428	0.00271808
FBXO2	-2.54827	4.9749e-11
RSAD2	-2.54458	1.74357e-17
SMIM22	-2.54439	0.000666472
RASA3	-2.53729	5.81821e-06
PLXDC1	-2.53643	0.0143395
TSNARE1	-2.53592	0.00634703
PRSS22	-2.53076	0.00670883
CELSR1	-2.52733	0.00264721
PCK2	-2.52702	6.60247e-09
NAPRT	-2.52382	0.0122947
ADM	-2.52368	6.80031e-09
LFNG	-2.52277	0.000603947
CX3CL1	-2.52139	0.0313681
CCDC106	-2.52076	0.00877373
MLLT6	-2.52072	0.000530768
CSRP1	-2.52062	1.01003e-56
PROCR	-2.51607	1.9635e-08
FAM86B2	-2.515	0.0416182
ZNF358	-2.51478	0.0293038
SLC43A1	-2.51428	2.51018e-05
LOXL4	-2.51127	8.743e-18
TMEM161A	-2.50537	0.00536301
PPARGC1B	-2.50389	3.13135e-21
CHI3L1	-2.50352	8.43512e-12
PARP10	-2.50352	0.0294294
LTB	-2.5019	0.00302126
SNAI3-AS1	-2.5014	0.00745348
COL4A6	-2.49871	0.00723261
CARD11	-2.49775	3.95625e-08
GSTM4	-2.49603	3.78647e-09
PLCB2	-2.49474	0.0394437
SLC25A1	-2.4933	4.82187e-09
PIP5KL1	-2.49299	0.00373107
NME4	-2.48801	2.38966e-05
AC004854.2	-2.48771	0.0238285
GNG7	-2.48511	0.0150606
TMEM255B	-2.48241	0.00767876
LRRC3	-2.4807	0.0178475
SHF	-2.48018	0.000484892
P2RX5	-2.47935	0.000408874
GLI2	-2.47874	7.87154e-05
GRAMD2A	-2.47709	2.66335e-08
MIR4312	-2.47668	0.0203242
BTBD2	-2.47586	0.00535233
C1R	-2.474	4.54183e-13
FYCO1	-2.47377	1.12132e-18
TEF	-2.47071	3.88757e-05
TCEA2	-2.46936	0.0038027
EMX2OS	-2.4684	8.02792e-06
AL033543.1	-2.46779	0.0300256
ETV7	-2.46456	0.0464127
RASL10B	-2.464	0.000922082
HSPG2	-2.46394	0.0396596
NEIL1	-2.46076	0.00463793
CYP51A1	-2.45787	0.0425749
RNASEK	-2.45777	0.00880727
NME3	-2.45756	0.011924
LINC02043	-2.45309	0.0366766
SLC19A1	-2.45283	0.0129013
RPL13AP7	-2.45211	0.0375517
IFITM3	-2.45154	1.70643e-11
RP1L1	-2.4463	0.0325015
BDKRB1	-2.44558	3.07844e-05
C9orf106	-2.44051	0.0267283
HAPLN3	-2.43957	0.0327667
MICALL2	-2.43482	0.0254515
AC104794.2	-2.43413	0.0162929
WIPF1	-2.43386	0.00128477
CKAP4	-2.43351	1.96112e-07
Z92544.2	-2.43342	0.0105631
ABAT	-2.43135	1.43476e-10
PPAN	-2.42573	0.00204041
PPM1M	-2.42564	7.00082e-06
EML3	-2.42537	0.00375356
PEMT	-2.42407	0.000437927
RIN1	-2.42342	0.000404395
HOXA-AS2	-2.42193	0.000337161
AC069544.1	-2.41919	0.0201874
SLC22A5	-2.41872	4.87889e-15
HEG1	-2.41783	2.68787e-11
SCNN1G	-2.41474	1.68824e-34
MMP25-AS1	-2.41465	0.0422247
AFAP1-AS1	-2.41409	2.17921e-08
SPPL2B	-2.40956	0.0413283
RARRES3	-2.40656	0.00244871
PLA2G4D	-2.40445	0.0225443
HHIPL1	-2.40432	0.0251553
BEGAIN	-2.40401	0.0101583
HLA-DMA	-2.40269	0.018364
AC027307.2	-2.40124	0.027226
TNFSF13	-2.3999	0.0185666
ERICD	-2.3989	0.0110231
SEPT3	-2.39566	0.00875054
FUOM	-2.39558	0.000296116
ARL4D	-2.39533	0.00157512
AC108448.3	-2.39165	0.0440598
TNFAIP2	-2.39005	0.000103828
NUMBL	-2.3879	0.00477199
AGMAT	-2.38747	0.00588114
MICAL1	-2.38723	0.000229543
HOXC6	-2.38654	0.00151061
GBGT1	-2.38652	0.00241268
TIGD5	-2.38622	0.00450466
GAMT	-2.38611	0.00240741
SCUBE3	-2.38534	0.000605404
CPLX1	-2.38127	0.00480794
IQSEC3	-2.37878	0.00138507
TACSTD2	-2.37864	1.98657e-48
TNFSF12	-2.37783	0.0185321
LINC00997	-2.3754	0.0302537
ACTL10	-2.37506	0.00978231
ALDH3B1	-2.37442	0.00329678
LINC00865	-2.37389	0.0169827
CLIP2	-2.37362	0.0019398
NCKAP5L	-2.37197	0.00838141
COL13A1	-2.37058	0.00662464
WNK2	-2.36868	0.0117329
AC135506.1	-2.36789	0.00683259
AC105206.1	-2.36779	0.0430069
NOP53	-2.36758	1.04346e-05
MMP11	-2.3663	0.0062351
OVGP1	-2.36528	4.30864e-05
CDT1	-2.36124	0.0148903
TMEM198B	-2.36078	0.0145466
TCIRG1	-2.36003	0.0208469
VSTM2L	-2.35979	0.00306915
TSHZ3	-2.35862	1.13549e-07
ALKBH7	-2.35796	0.0200563
MYO18A	-2.35739	0.000106564
C3	-2.35623	5.62895e-11
APOBEC3G	-2.3541	0.00341455
ZNF444	-2.35105	0.0375517
KCND1	-2.34779	0.00742943
BIK	-2.34718	1.44519e-06
BAALC	-2.34659	0.0237976
RPSAP69	-2.3427	0.00516036
SLC16A4	-2.34259	0.00145365
LENG9	-2.33764	0.0106399
FSD1	-2.33573	0.00375764
FBLIM1	-2.33385	0.00235021
APOBEC3F	-2.3337	0.0112968
FGD3	-2.33267	0.0214633
CRACR2A	-2.33125	1.19031e-12
SLC2A3	-2.33084	1.44206e-10
AC114811.2	-2.33041	8.90273e-09
PLXDC2	-2.32988	5.50227e-23
DPP7	-2.32936	0.00151468
D2HGDH	-2.32901	0.0315348
STAM-AS1	-2.329	0.00863195
GPR155	-2.3287	0.00767772
AC138150.2	-2.32812	1.20767e-05
EFEMP2	-2.32798	8.86182e-08
ACVR2B-AS1	-2.32781	0.0122673
RAB7B	-2.32643	0.00197139
PLEKHB1	-2.32618	0.000751727
STC2	-2.32369	1.52342e-16
SGSM2	-2.32252	0.000316263
ARHGAP45	-2.32165	0.00499255
FAM86C2P	-2.32117	3.93597e-05
CTSS	-2.3191	0.00496252
ECHDC3	-2.3184	1.14218e-14
LINC01285	-2.31603	0.000627119
TOP1MT	-2.31578	3.57007e-13
ST6GALNAC4	-2.31427	0.00210046
DEGS2	-2.31165	0.0447821
ABCC3	-2.31162	0.000364045
PPIL6	-2.31044	0.0214407
ZNF316	-2.3104	0.0191735
PKD1P6	-2.30995	0.0121347
PLPP3	-2.30892	5.71696e-13
SYT11	-2.30538	0.00765041
TFAP4	-2.3041	0.00711581
RAI1	-2.30387	0.0347327
CORO1A	-2.30259	0.00227163
ARHGEF25	-2.298	9.6912e-09
FHL3	-2.29715	0.00808816
TMEM150A	-2.293	0.000375923
PORCN	-2.29274	0.00017743
MLLT1	-2.29051	0.010508
SRC	-2.2894	0.00321216
ICAM2	-2.28798	0.00526893
HOXC8	-2.28548	0.00870885
GBP6	-2.28331	0.0311197
APOBEC3C	-2.28211	0.00975195
PTPRR	-2.28067	0.00010854
TSPAN9	-2.27962	5.34358e-06
HOXC10	-2.2792	0.00197219
CAND2	-2.2776	0.00116763
TP53	-2.27569	7.90283e-05
FOXK1	-2.2754	0.0131093
PRR7	-2.27529	0.0185321
AL590094.1	-2.27527	0.00474872
SORD2P	-2.27409	0.00522313
ZP3	-2.27206	2.33414e-05
DSCAML1	-2.27093	0.000637483
BX571818.1	-2.26814	0.000232284
NCCRP1	-2.26775	0.000620505
GARNL3	-2.26725	5.58423e-05
FBXO17	-2.26714	6.43465e-08
DBN1	-2.26628	0.000113007
MIR210HG	-2.26621	0.0432714
TOM1	-2.26502	0.00517255
CACNA1F	-2.26103	0.0254037
RAB31	-2.26042	1.29601e-07
VSIG10L	-2.26022	0.0217973
MEX3A	-2.25915	2.54773e-05
ADAMTS14	-2.25846	0.0376543
AC118658.1	-2.2579	0.00277212
PKD1P5	-2.25741	0.0495393
KCNG1	-2.25708	0.0362441
PNMA2	-2.25674	7.96379e-20
AC008764.6	-2.25632	0.0445714
ATG9B	-2.25615	0.0174137
AC005831.1	-2.25544	0.00157512
ST3GAL4	-2.25501	4.41051e-07
SMO	-2.25376	0.000513217
RASIP1	-2.25363	0.00242369
ELMO3	-2.25209	0.00763399
CPSF1P1	-2.24964	2.34229e-05
FMNL1	-2.24737	0.0104684
FAM102A	-2.24692	0.0348628
SLC16A3	-2.2452	0.019201
RRP1	-2.24473	0.00193711
KCTD14	-2.24449	1.22496e-06
CHCHD10	-2.24031	0.000200714
SH3PXD2B	-2.23945	7.0688e-06
SF3A2	-2.2393	0.049831
MPV17L	-2.23886	0.0171058
PANX2	-2.23658	0.019116
SPARC	-2.23602	2.32669e-40
IRX5	-2.23491	0.000325362
RNF44	-2.23237	0.0337206
PTGS2	-2.2313	0.0326756
ZNHIT2	-2.23121	0.0183279
AC073111.5	-2.22764	0.0128313
TADA3	-2.22317	0.00299524
NR4A1	-2.22263	0.00415415
CDH23	-2.22171	0.00678743
FAM86HP	-2.21952	0.00425411
ISG20	-2.21945	0.000260749
WDR97	-2.21663	0.049158
LRFN4	-2.21477	0.0334113
RAC3	-2.213	0.00759227
PLEKHG4B	-2.21099	0.0119591
RHBDF2	-2.21037	0.0160673
CTU2	-2.20298	0.0104376
PRAF2	-2.20151	0.0324528
LIPE-AS1	-2.20135	0.0112177
SV2A	-2.19969	3.6383e-07
C16orf74	-2.19962	0.0152377
CAMKK1	-2.19869	0.000188275
RAC2	-2.19866	0.000572217
TLE3	-2.1941	0.00477632
SYNGAP1	-2.19276	0.0346003
ADGRE5	-2.19069	0.0022278
GIGYF1	-2.18974	0.0406501
U47924.1	-2.18849	0.00958776
BAIAP3	-2.18822	0.0327176
CERCAM	-2.18689	0.0103114
KMT5C	-2.18674	0.0438427
ARHGAP23	-2.18565	0.00715539
IFI44	-2.18418	0.041352
ST6GAL1	-2.18362	1.98661e-06
RUNDC3A-AS1	-2.18142	0.0364048
MESP1	-2.18037	0.0294294
PLEKHG3	-2.18	0.000754156
SLC22A18	-2.17993	0.0375517
BMP1	-2.17817	0.000486098
NHSL2	-2.17774	4.99876e-10
SLC27A5	-2.17729	0.00216635
PCOLCE	-2.17396	0.0185291
PTPRS	-2.17396	0.000947935
MYLK2	-2.17371	0.00813402
AC084026.2	-2.17285	0.042733
MST1P2	-2.17253	0.0263605
AC007388.1	-2.17243	0.00767876
ZNF517	-2.1724	0.0140632
KCNK5	-2.17096	0.000944726
RPS28P7	-2.1699	0.00380122
KRBA1	-2.16945	0.0270136
NAA80	-2.1694	0.0052685
ECE1	-2.1657	4.27798e-05
C1S	-2.16314	0.00427595
PBXIP1	-2.16277	0.000811107
SYNGR3	-2.16148	0.00846681
NRBP2	-2.16077	0.00108855
KIF7	-2.1606	0.0245632
ARRB1	-2.15794	0.000103594
HLA-F	-2.1575	0.0098236
GRAMD1A	-2.15656	0.00471783
SOX12	-2.15632	0.0480018
AMPD2	-2.15457	0.000247562
LTBP2	-2.15422	0.00616215
TONSL	-2.1541	0.0350736
PRX	-2.15292	0.0245517
ZNF853	-2.15262	2.73616e-06
RNVU1-7	-2.15188	0.0483573
AGPAT2	-2.1495	0.0277509
ZNF512B	-2.14769	0.00777584
LRP3	-2.14718	0.0142026
GRINA	-2.1467	0.0029441
FDXR	-2.14638	0.00736128
SNCG	-2.14609	0.00527876
RPL13AP5	-2.14483	3.57085e-08
JARID2	-2.14239	4.03541e-15
L1CAM	-2.14223	0.00195779
PRSS53	-2.14194	0.00670883
SLC29A2	-2.14063	0.00525897
SYTL1	-2.1394	0.0313335
NAP1L3	-2.13643	0.00395295
DNAH1	-2.1351	0.00127967
PRR7-AS1	-2.13328	0.00145365
RAB17	-2.13277	2.87019e-05
AC006504.5	-2.13248	2.58514e-09
ACE	-2.13011	0.00299524
DAAM2	-2.12984	1.2334e-07
SNORD104	-2.12864	0.0107915
SPAG4	-2.1285	0.00617753
FOXC1	-2.12765	9.15076e-05
KRT16	-2.12505	0.0319368
SIPA1	-2.12489	0.0181691
AC008038.1	-2.12329	1.01541e-05
FRMD3	-2.12294	3.09166e-08
S1PR2	-2.12218	0.001253
LDLR	-2.12147	2.98908e-06
PLLP	-2.1213	6.81627e-05
FBLN1	-2.12049	0.00200049
NOP2	-2.12026	0.00274463
FAM86B1	-2.12006	0.00517902
HOXA3	-2.11745	0.028987
ZNF710-AS1	-2.11715	0.0455339
SMARCD3	-2.117	1.98734e-09
SNAPC4	-2.11651	0.0274905
TMEM173	-2.11637	5.84861e-05
DFFBP1	-2.11629	0.0100381
CLCN2	-2.11437	0.00350789
RABAC1	-2.11425	0.0435448
ANK2	-2.11327	4.65291e-05
KCNT1	-2.11306	0.00489155
ENKD1	-2.10947	0.00282227
FAAP100	-2.10798	0.0381767
ATP6V1C2	-2.10746	3.18368e-12
SCARB1	-2.10619	0.00443583
TRPM4	-2.10515	0.0409165
SYNPO	-2.09964	0.0103485
RNF165	-2.09892	0.000283771
GRTP1	-2.0985	0.00120673
HMG20B	-2.09791	0.0121823
ENO3	-2.09305	0.000544877
ITPK1	-2.0891	0.000328879
SH2B2	-2.08827	0.0345182
LRP1	-2.08744	0.0105685
EEF2	-2.08686	9.3157e-08
HOXA10	-2.08678	0.0081725
ATOH8	-2.08582	0.00585073
RTN2	-2.08443	0.0406538
ADA	-2.08324	0.000251739
RAPGEFL1	-2.08163	0.00837441
EPOR	-2.07922	0.00676575
AKT3-IT1	-2.07873	0.0499947
SYDE1	-2.07729	0.00407286
ERG	-2.07598	0.00414182
RCOR2	-2.07462	0.00817743
GBP4	-2.07277	4.02944e-06
RELL2	-2.0725	0.00104452
CD276	-2.07134	0.00819791
ANKRD16	-2.07119	3.59141e-06
ZNF554	-2.07071	0.000908025
ZNF707	-2.07061	0.0473113
PDLIM1	-2.0692	7.24839e-22
LBHD1	-2.06846	0.000149751
HSD3B7	-2.06812	0.0140747
AC008264.2	-2.06548	0.0102219
DAB2	-2.06416	0.00222519
CDK10	-2.06304	0.00900299
TRIM65	-2.06238	0.0120251
HMOX1	-2.06062	9.05513e-06
AC010336.1	-2.05863	0.0138365
PTPRU	-2.05543	0.000920312
FUK	-2.05522	0.0451079
SECTM1	-2.05424	0.00941375
TRPV4	-2.05382	0.0134092
MCF2L	-2.05022	0.026229
OSBPL5	-2.04737	0.0197185
NRSN2	-2.04737	0.00132919
KIAA0513	-2.0463	0.0378785
TKFC	-2.04563	0.00199494
TRABD	-2.04379	0.034986
NMB	-2.0428	5.87245e-12
IL17RE	-2.04273	0.0414341
ZFP41	-2.04231	0.0213803
FBXL6	-2.04094	0.0208656
BRINP2	-2.03901	1.40362e-05
EFNB1	-2.03805	0.00421258
METTL26	-2.03729	0.00120673
ANKRD13B	-2.03646	0.0313088
LINC01806	-2.03636	0.0246329
PSAP	-2.03629	7.31479e-07
ZNRF1	-2.03364	0.00837441
AC015712.6	-2.03344	0.000296153
BOP1	-2.03333	0.0176261
SLC49A3	-2.0322	0.0464127
YDJC	-2.03068	0.000315061
RNF150	-2.03049	2.68339e-05
LINC01311	-2.02976	0.00265895
CARD19	-2.02814	0.0357451
RHOT2	-2.02729	0.0163541
DBNDD1	-2.02529	0.00543212
AL592158.1	-2.02466	0.0157533
HOXD8	-2.02266	0.0307414
AC124798.1	-2.02075	0.00447146
NDRG2	-2.01961	1.88652e-05
REC8	-2.01952	0.0208516
KLK7	-2.01737	3.31766e-24
ABO	-2.01597	0.00413456
P3H1	-2.01454	1.04287e-08
CES3	-2.01137	0.000118412
AC090877.1	-2.01111	0.0176261
FBXO41	-2.01082	0.00395263
GSTP1	-2.01054	7.31776e-09
ATXN7L2	-2.00933	0.03778
TRPM8	-2.009	0.00010344
F3	-2.00525	1.86735e-36
CD320	-2.00431	0.0251553
NXN	-2.00377	0.00930028
SNORD3B-2	-2.00278	0.0346081
TSPO	-2.00182	0.011036
FAM86B3P	-2.00159	0.00157459
TPCN2	-2.0013	0.0229923
TEKT4P2	-2.00089	0.0167747
C1RL	-1.99938	3.84367e-07
DUS3L	-1.99874	0.0498382
MICAL3	-1.99663	0.00030493
LINC00662	-1.9965	1.49482e-18
TCF3	-1.99634	0.0209685
MBOAT7	-1.99533	0.039322
AC087241.4	-1.99449	0.0126936
WDR18	-1.99402	0.0214633
FGF1	-1.99375	0.041352
ENDOU	-1.99297	0.00137088
SREBF1	-1.99095	0.0413309
CMTM3	-1.98945	7.27003e-06
CBX6	-1.9885	0.0370331
LAMA4	-1.98831	8.80794e-22
ADH5P3	-1.98723	0.0146767
SH3RF3	-1.98614	0.00792309
KLHDC8B	-1.98478	6.56862e-05
RND1	-1.98043	0.0363664
PHKG1	-1.97964	0.0493465
PLD3	-1.97821	0.00643211
FMN1	-1.97808	2.54174e-09
SORCS2	-1.97733	0.00781348
IFIT1	-1.97703	0.000123177
NFATC1	-1.97624	0.0183719
SYNGR1	-1.97597	0.00105554
POLM	-1.97466	0.0246632
EPS8L1	-1.97464	0.0217973
LPCAT4	-1.97387	0.00159982
WASH2P	-1.97382	0.0199634
FAM160B2	-1.97358	0.0404528
PARVB	-1.97249	0.00050689
TRIB3	-1.97094	4.83155e-07
HES1	-1.9681	7.87384e-06
RPS9	-1.96766	0.00209011
ACP6	-1.96632	1.02166e-16
OGFR	-1.96588	0.0309918
NR1H3	-1.96401	3.94613e-06
GLI4	-1.96262	0.0338168
PMP22	-1.96144	0.00104452
MYBBP1A	-1.96067	0.0322316
PRRT3	-1.96041	0.039682
RPL13P12	-1.95804	1.58588e-05
AL512353.1	-1.95749	0.0398191
SNHG11	-1.95745	0.00144766
AC022509.3	-1.95661	0.0153196
GYG2	-1.95656	8.64244e-05
NPR1	-1.95653	0.0314782
AC004241.5	-1.95591	0.00934221
PLXNB1	-1.95417	0.0207188
COL4A3	-1.95361	0.00337664
AP003119.3	-1.94967	0.000511001
SLC9A3R1	-1.94904	0.0186666
RHPN1-AS1	-1.94872	0.0411508
ILVBL	-1.94862	0.0170783
UNC93B1	-1.94666	0.000735073
AR	-1.94607	1.7196e-15
UCA1	-1.94438	3.87841e-16
B3GNT7	-1.94366	0.0399553
SCNN1A	-1.9426	0.000159283
PYCARD	-1.9415	8.51145e-05
EGR1	-1.94117	0.0333324
LOXL1	-1.94084	2.55903e-05
PDE6B	-1.94043	0.000161695
GFPT2	-1.94006	8.65573e-08
PCED1A	-1.93996	0.00076223
DEPP1	-1.93773	1.18741e-07
SRPX	-1.93763	0.0111041
MPST	-1.9361	0.00986278
MARCKSL1	-1.93508	0.00966097
PRR5	-1.93495	0.0430257
SLC22A4	-1.93402	0.0142049
IL11RA	-1.93378	0.00165555
FIRRE	-1.93372	3.61254e-05
ANPEP	-1.93336	0.000255832
SORD	-1.93314	1.48884e-14
AC125807.2	-1.93017	0.000177736
NBEAL2	-1.92948	0.0435685
FBXO31	-1.92925	0.000221579
SNORA55	-1.92779	0.0396813
CCDC33	-1.92776	0.0249155
SURF6	-1.92759	0.00176035
SNHG15	-1.92713	4.91674e-07
SNHG22	-1.92598	0.0193531
TPST2	-1.92203	1.2603e-05
RPS28	-1.92131	0.020917
GSN	-1.92082	0.000192281
CBLN3	-1.9169	0.0223239
ABTB2	-1.91502	0.00596858
MAPK12	-1.9115	0.0285956
TECPR1	-1.91096	0.0487999
SEPT9	-1.91089	0.0289859
NPIPB4	-1.9103	0.0321638
CNN2	-1.90957	0.000325362
IQSEC1	-1.90851	0.01466
IQSEC2	-1.90826	0.00308012
SOX9	-1.90744	0.00225818
ZNF436-AS1	-1.90641	0.0139628
TCAF1P1	-1.90623	0.0263605
TST	-1.90581	0.01797
REX1BD	-1.90579	0.0445714
GNAZ	-1.90558	0.000109137
ZNF581	-1.90506	6.12162e-06
JUN	-1.90417	0.0127388
SLC12A7	-1.90409	0.0302482
PDZRN3	-1.90329	0.0113818
IFI27	-1.90211	2.26613e-11
RPL3P4	-1.90198	0.00143443
AC245041.2	-1.90182	7.46167e-07
TGM1	-1.90152	0.00036721
PEX5	-1.90125	6.51042e-11
C8orf82	-1.90094	2.70467e-05
MVD	-1.90025	0.0484582
VANGL2	-1.90025	0.0358406
KLLN	-1.89999	0.00912151
ALDH1L1	-1.89933	0.0111308
USP2	-1.89892	0.00199617
ZKSCAN7	-1.89889	0.0350736
FN1	-1.89832	6.34514e-10
PPOX	-1.89718	2.51906e-07
E4F1	-1.89673	0.0102738
PLXNA1	-1.89453	0.0193257
AC246787.1	-1.89424	0.0103869
DYSF	-1.89406	0.00999902
SLC28A1	-1.89399	0.036331
HRK	-1.89356	0.00140717
CCDC71	-1.89261	0.00580623
CYP1B1	-1.89222	1.5134e-13
RPL18	-1.89131	0.000114397
COL4A2	-1.89066	0.0265909
EIF4EBP1	-1.89016	6.96558e-12
C6orf48	-1.88938	1.32295e-06
VASH1	-1.88934	0.0116082
SYN2	-1.88925	0.000462141
ECH1	-1.88881	0.00337664
FTL	-1.88839	0.000198196
ZNF219	-1.88669	0.0202501
ACOT11	-1.88575	0.0182157
OAF	-1.88385	0.0221273
MVP	-1.88384	0.00603109
TRAPPC6A	-1.88136	0.00912166
LAMB2	-1.88031	0.00153216
CSF1	-1.87886	0.0225693
OCEL1	-1.87879	0.0118835
OSBPL7	-1.87869	0.00765648
EIF4BP3	-1.87687	0.000295075
ZNF598	-1.8766	0.0252955
SPATA13	-1.87582	3.43925e-12
GSDMD	-1.87278	0.00541998
TMEM231	-1.87063	9.01237e-05
NUP210	-1.8687	0.000217726
TMEM164	-1.86789	0.000169631
GPC6	-1.86782	1.05249e-08
SALL2	-1.86716	0.000338479
LGALS1	-1.86681	1.53664e-07
TMEM147-AS1	-1.86674	0.0012618
WDR59	-1.86672	0.000214794
EFEMP1	-1.86628	2.84451e-05
FKBP10	-1.86326	0.000411543
SNORA71B	-1.8606	0.0284243
WFDC2	-1.86049	0.0346717
GLI3	-1.86049	1.84338e-07
ASNS	-1.85926	0.0150066
NDUFA11	-1.85924	0.0311308
FBXO44	-1.85883	0.0211445
ACTR3C	-1.85792	6.42288e-05
MYL5	-1.85732	0.00499255
NINJ1	-1.8566	0.000287021
PVT1	-1.85526	1.71353e-05
CPSF4	-1.85187	5.59898e-05
GPT2	-1.85171	0.000204998
SREBF2	-1.8513	0.00696878
RPL8	-1.85068	6.64307e-10
SNORA13	-1.84827	0.0452026
SNHG17	-1.84808	0.00594484
FBXL12	-1.84758	0.0179661
STK32C	-1.847	0.00616551
TRMT2A	-1.84558	0.00492486
SMIM10L2A	-1.84505	0.0293038
CCDC40	-1.84448	0.0451917
KDELR3	-1.84208	0.000169953
AC005865.2	-1.84201	0.0309536
THBS3	-1.84177	3.41014e-06
USP21	-1.8409	0.00248177
FMN2	-1.83956	0.00015802
YIPF2	-1.83884	0.00837441
CIB2	-1.83622	0.0019544
CUEDC1	-1.83498	0.0435168
COL4A1	-1.83409	0.0125148
KREMEN1	-1.83329	0.00284228
SLC2A4RG	-1.83123	0.0313681
POTEF	-1.83098	0.000221803
RPL18A	-1.82965	3.06012e-07
QSOX2	-1.82946	0.00496252
WDR83	-1.82885	0.00314776
HOXC4	-1.82848	0.00135332
DHX58	-1.82818	7.0663e-07
SULT1A2	-1.82774	0.0131775
COQ8A	-1.82659	0.00289866
RPL13A	-1.82428	6.80815e-10
EEF2K	-1.82427	0.00081682
PFKFB4	-1.82317	0.000430153
PTHLH	-1.82189	0.0406141
AC006329.1	-1.82163	0.000190488
HRH1	-1.81992	1.70994e-05
RNASET2	-1.81908	0.000146813
ALDH1L2	-1.81871	0.000310904
PYGL	-1.81689	2.42383e-07
TPD52L1	-1.81656	0.000968322
AL009176.1	-1.81496	0.0175863
CHAC1	-1.81466	0.00118812
EEF1A1P13	-1.81345	0.0110932
CCNB1IP1	-1.81342	1.42863e-06
RRS1	-1.81005	0.000819312
MAGED1	-1.80943	1.71213e-10
CDK5RAP3	-1.80861	0.000503293
L3MBTL3	-1.80774	0.00264446
ENTR1	-1.80766	8.6343e-07
PRPF40B	-1.80752	0.000150109
PTCD1	-1.80592	0.0108199
BCL6	-1.80473	5.23694e-10
FSTL3	-1.80424	0.00581542
EEF1AKMT3	-1.80398	0.000288634
AGAP3	-1.80344	0.0128364
SLC2A10	-1.80289	3.61254e-05
TRMT10B	-1.80165	0.00482487
RBM20	-1.80123	0.00293343
MLPH	-1.801	0.0069302
RNU5A-1	-1.80038	0.0111987
MEX3D	-1.80019	0.0274174
FHL2	-1.79977	9.12566e-11
CLU	-1.79965	0.0193584
SDHAF1	-1.79954	0.0338343
PRELID3A	-1.79912	0.00074415
CD81	-1.79892	0.0389461
GRIN2B	-1.7988	0.00829066
NUPR1	-1.79749	0.00631068
KCNH8	-1.79674	0.0334864
SCO2	-1.79601	0.0123867
AC025588.1	-1.79584	0.0334376
COL4A5	-1.7949	7.48057e-05
PDIA5	-1.79457	3.81985e-07
LY75	-1.79447	0.0386935
SIDT2	-1.79447	0.0228437
CTIF	-1.79402	0.0120223
NUCB1	-1.79304	0.0145177
LINC00235	-1.79297	0.0267552
MIR205HG	-1.79275	1.54849e-13
RRAS	-1.79198	0.00474897
AHCYL1	-1.79162	8.10197e-06
DIP2C	-1.79122	3.58147e-05
ERICH3	-1.79112	0.0116886
XXYLT1	-1.79062	9.25237e-06
PRDX5	-1.79035	4.4165e-05
DHCR7	-1.78961	4.82029e-09
C1QTNF6	-1.78902	0.0400104
ECI1	-1.78885	0.00414333
CCDC88C	-1.78843	0.0125324
BACE1	-1.78789	7.04444e-10
RPL3	-1.78711	5.01974e-09
ITGB2	-1.78686	0.048023
SLC25A23	-1.78679	0.0114052
ARRDC2	-1.78668	0.000112833
SH3PXD2A	-1.78571	0.00222527
FBXO36	-1.78493	0.000445639
EEF1D	-1.78399	0.00121026
RUNDC3A	-1.78378	0.0290734
AL118516.1	-1.7835	0.0441343
PTDSS2	-1.78337	0.0426255
TRIM58	-1.78325	0.00131546
DEF6	-1.78308	5.79794e-05
SLC35C1	-1.78139	0.0338394
VILL	-1.78127	0.000987714
SHMT2	-1.78104	2.9432e-09
QPRT	-1.7803	0.00484207
NCS1	-1.77986	0.000141274
FCHSD1	-1.77856	0.00872399
BCAT2	-1.77843	0.00992344
B4GALNT3	-1.7778	0.0183202
SSH3	-1.77691	0.0389218
FP565260.1	-1.77682	0.000679587
KCNN4	-1.77613	0.00858484
TBC1D16	-1.7743	0.00569153
SLC25A42	-1.77425	0.0191285
METTL8	-1.77384	1.84955e-09
EPB41L4A-AS1	-1.7729	9.96386e-05
CDC42EP4	-1.77144	0.0246529
RAB25	-1.77065	2.28296e-06
RNF126	-1.77021	0.0487957
RAMP1	-1.7682	0.0274597
CFB	-1.76812	0.043903
TMEM259	-1.76727	0.0327667
C8orf37	-1.76673	0.00429983
NR2C2AP	-1.76673	0.00281666
KIFC2	-1.76517	0.0354162
NINL	-1.76436	0.00972459
APRT	-1.7603	0.0226354
GLB1L2	-1.76022	0.000215545
ATF3	-1.75921	0.000142859
KLF4	-1.759	1.42322e-05
VPS9D1	-1.75735	0.0384136
CCNJL	-1.7565	0.00059154
RAPGEF4	-1.75647	0.0270136
DCAF4	-1.7548	1.27602e-09
B4GAT1	-1.75364	3.28482e-06
BDKRB2	-1.75293	9.44985e-08
PPFIA4	-1.75228	0.0140475
EML2	-1.75196	0.00596858
LRRC41	-1.75093	0.000228654
RPS19	-1.75002	0.000628896
EVL	-1.74984	0.0237387
PER2	-1.74919	0.000649886
CSKMT	-1.74847	0.00655933
RPL28	-1.74843	0.000285343
CTSH	-1.74722	1.04753e-06
SPATA20	-1.74593	0.00259798
ZDHHC1	-1.74511	0.0412594
HDAC11	-1.74509	0.00163538
ISL1	-1.74465	0.000369996
PLEKHO1	-1.74444	0.00169672
ESS2	-1.74213	0.0152847
BET1L	-1.74183	0.0330283
TNS1	-1.74143	0.0179665
SH3BP5	-1.7413	6.22866e-07
AC140479.2	-1.74109	0.0444821
NECAB3	-1.74048	0.0302872
ASB6	-1.74047	0.0196788
CALML3-AS1	-1.73907	0.00067832
ZNF814	-1.7389	0.0490314
CUL7	-1.73861	0.00609133
SIN3B	-1.73821	0.0172001
PAQR8	-1.73795	0.0149238
MRPS2	-1.73764	0.000123177
KIRREL3	-1.73561	0.0240526
P3H4	-1.73558	0.0229464
ECSIT	-1.73439	0.0100378
LZTS2	-1.7331	0.0463469
RALGDS	-1.73045	0.00125819
SUMF2	-1.72911	0.00689389
IGF1R	-1.72873	0.0024452
SYT13	-1.72855	0.00428647
SOX4	-1.72804	0.00980942
TK2	-1.7268	0.000340301
ZNF584	-1.72588	2.47759e-05
PLCG1	-1.72582	1.6782e-05
APBB2	-1.72509	1.70849e-05
TM7SF2	-1.72479	0.01772
LINC02167	-1.72277	0.0439405
SELENOW	-1.7212	0.00585831
C1RL-AS1	-1.72113	0.0075293
ZNF251	-1.72105	1.28203e-05
DHRS4L2	-1.72042	0.0290734
NOL4L	-1.72027	0.00514899
UBA7	-1.71974	0.00356907
LRSAM1	-1.71927	0.0286831
DDX12P	-1.71837	0.0274174
NOB1	-1.71785	5.58521e-07
USP2-AS1	-1.71757	0.0193531
MSTO2P	-1.71678	0.00284132
PPFIBP2	-1.71534	0.00616215
ATP5MC3	-1.71511	0.046369
PLPP2	-1.71434	0.0278747
SERPINE2	-1.71368	2.40796e-07
SHB	-1.7136	2.70577e-06
SLC35E1	-1.71191	0.0120275
CPT2	-1.71184	1.84766e-09
UGT2B7	-1.71014	0.000127472
HOXC13-AS	-1.70964	0.0422748
S100A1	-1.70758	0.0251553
EGLN2	-1.70742	0.0126936
ZBED3	-1.70713	0.0364616
CDH3	-1.70688	3.49868e-09
WNT3	-1.70546	7.81793e-09
SLC29A3	-1.70365	0.0011356
KRT4	-1.70317	0.0055696
RPL13	-1.70266	2.54773e-05
ZNF783	-1.7023	0.0489118
SLC43A3	-1.70225	6.9315e-06
AC156455.1	-1.70036	0.00874751
UBXN1	-1.69978	0.00768076
NAGPA	-1.69868	0.0489984
ZC3H12A	-1.69733	0.0148185
MVB12B	-1.6968	0.00466344
RPL41	-1.69661	0.000161565
SLIT3	-1.69658	0.00377848
ETHE1	-1.69125	0.00223896
AC253536.3	-1.69098	0.01504
HEMK1	-1.69034	0.00872114
PDCD4	-1.68883	0.00355612
RPL17	-1.68858	0.000315459
SNHG8	-1.68845	0.000152965
ZNF337-AS1	-1.68799	0.0170927
RAB6B	-1.68567	1.32007e-08
EHMT2	-1.68561	0.0416954
IRF9	-1.68515	0.014225
SLC25A25	-1.68493	0.0105685
P4HA2	-1.68445	0.000753392
VEGFA	-1.68439	0.00146123
LINC02449	-1.68421	0.0113917
TAB1	-1.68172	0.0354352
TIMP1	-1.68157	0.00058936
IFI16	-1.68038	0.0393059
TRIM55	-1.67994	2.63375e-05
AGAP2-AS1	-1.67813	0.00678743
ANK1	-1.67808	0.00813402
FBL	-1.67649	0.000296422
LINC00839	-1.67537	4.92401e-05
ZNF496	-1.67492	0.0090195
LINC00511	-1.67439	0.0478561
TIMM44	-1.67429	0.00104376
LRRC75A-AS1	-1.67367	0.00299524
APOL6	-1.67119	6.52727e-05
NPAS2	-1.67119	0.00345865
TNFRSF1A	-1.67095	0.00478658
SLC3A2	-1.6698	0.00111323
S100A2	-1.66744	0.0195775
KDELR1	-1.66724	0.00551123
PSMG4	-1.66636	0.000311705
DMKN	-1.66599	1.11762e-07
HLA-E	-1.66497	0.00279908
PDPN	-1.66432	0.00038591
CHPF2	-1.66132	0.0491234
RPL36	-1.6611	5.7874e-06
ARAP3	-1.66085	0.0472569
SNHG7	-1.66076	0.00471783
RPL4P4	-1.66042	0.0204318
LHFPL6	-1.65946	0.000669418
NAB2	-1.65943	0.0122967
PLD2	-1.65925	0.00365996
AC004477.1	-1.659	0.0338343
KCNH2	-1.65888	0.0437458
LPAR2	-1.65856	0.00962984
TSPAN1	-1.65805	8.03723e-06
NAV1	-1.65778	0.0245517
DNPH1	-1.6576	0.0231935
DIXDC1	-1.65716	0.00936168
MAPRE3	-1.65588	0.0146767
SLIT2	-1.65554	7.40526e-09
NEIL2	-1.6555	0.00299524
C19orf66	-1.65522	0.00108902
USP18	-1.65463	0.00449408
MINCR	-1.65222	0.0263605
ADPRHL1	-1.64877	0.0334376
CITED2	-1.64804	0.0007172
RALY-AS1	-1.64797	0.0175263
RAB36	-1.64795	0.0411508
SLC29A1	-1.64719	0.0088409
AC016739.1	-1.64589	0.031913
SLCO4A1	-1.64537	0.00512206
AC087481.3	-1.64487	0.00305578
USP20	-1.64446	0.0452026
CHST10	-1.64146	4.01958e-06
LRRC23	-1.64122	0.00215287
TEAD4	-1.64076	2.59132e-07
HMGCL	-1.63992	0.00014836
AXL	-1.63991	0.0011508
KIF5A	-1.63824	0.0203679
SOX7	-1.63735	0.0399553
SNORD3B-1	-1.63734	0.0389218
CDCA7	-1.63666	4.1065e-10
RFXANK	-1.63636	0.0312232
MXD4	-1.63614	0.0399553
PARP16	-1.6353	0.000620505
TLL2	-1.63429	0.0265358
SERPINA1	-1.63267	0.00248998
BHLHE41	-1.63204	1.9461e-06
GAD1	-1.63067	4.55433e-05
RELB	-1.63036	0.0316276
RPS3	-1.63022	0.00138337
CXXC1	-1.63017	0.00062768
TMCO6	-1.63005	0.00137088
PPRC1	-1.62972	0.0246184
NLE1	-1.62915	0.000830403
CD27-AS1	-1.62531	8.21177e-05
CTSF	-1.62478	0.0132448
LRRC8E	-1.62414	0.000189734
ALKBH2	-1.62388	4.93766e-05
TMEM44-AS1	-1.62088	0.0387946
ZNF593	-1.61959	0.0337386
NFASC	-1.619	0.0462957
OXLD1	-1.61789	0.00798932
TKT	-1.61542	1.70736e-05
VAV1	-1.61448	0.0350237
EPB41L3	-1.61419	4.36772e-05
CALB2	-1.61403	0.0354555
ZC3HAV1	-1.61383	9.35064e-16
SCD5	-1.61368	5.21964e-07
ASS1	-1.61184	7.92673e-12
CTGF	-1.61163	1.43648e-05
GRAMD4	-1.61068	0.0417656
IGFBP6	-1.60977	0.00137638
YJU2	-1.60861	0.0287545
P4HTM	-1.60848	0.00109326
TNFRSF10B	-1.60762	5.90733e-09
DDX39B	-1.60744	0.0493157
PKP1	-1.60585	0.0280688
SIRT2	-1.6054	0.0162523
ABCD4	-1.60347	0.0485799
RGS19	-1.60326	0.0443832
ZNF777	-1.60292	0.0458211
DDIT4	-1.6021	0.000256067
TRAP1	-1.60173	4.91359e-11
LTBR	-1.6014	0.00382641
ANXA6	-1.60117	0.000430153
GRB10	-1.60011	3.47981e-11
PCDHB6	-1.59945	0.0214948
RHOBTB3	-1.5989	0.00475577
LAYN	-1.59881	0.0165577
CREB3L2	-1.59802	0.000180829
MAP3K12	-1.5957	0.0312899
RDH13	-1.59388	0.0344851
RPS16	-1.59292	0.000669014
XAB2	-1.59196	0.0424865
DTX3	-1.59132	0.0119086
CDKL1	-1.59072	9.02641e-05
ITM2C	-1.58943	0.00395295
PSTPIP2	-1.58908	0.0083325
HDAC5	-1.58806	0.0232483
DHRS11	-1.58762	0.0228438
CLASRP	-1.587	0.0452026
AKR1A1	-1.58643	0.00150171
RAB20	-1.58642	0.00245021
CORO6	-1.5856	0.0479061
ASB1	-1.58465	0.000265383
NPIPA1	-1.58393	0.0479947
TMEM120A	-1.58376	0.000168854
WASHC1	-1.58372	0.0325352
OGDHL	-1.58322	0.00533792
DPYSL3	-1.58266	1.69127e-30
CYBRD1	-1.58147	0.0156259
TPRA1	-1.57975	0.0353477
RPL7A	-1.57804	0.000177325
AXIN1	-1.57651	0.040936
UTP14A	-1.57644	6.81627e-05
ATPAF2	-1.57621	0.0160213
RTKN	-1.57579	0.0285106
NDST1	-1.57292	0.0497078
FRG1BP	-1.5727	0.00603049
FJX1	-1.57115	0.0113829
MYEOV	-1.57031	2.66046e-08
GFOD1	-1.57004	3.50232e-10
ZNF212	-1.56893	0.0412513
CNNM1	-1.56772	0.00689389
ANKRD33B	-1.56548	0.00461121
MYO7A	-1.56521	0.00567916
SH3KBP1	-1.56461	1.53533e-05
BOLA3-AS1	-1.56336	0.00164172
IFIT2	-1.56289	0.0117591
TRAF3	-1.56227	0.00131184
UCK2	-1.56157	6.32838e-21
DNMT3A	-1.56055	0.00738256
IL17RA	-1.55949	0.0480357
SLC46A1	-1.55778	9.0141e-05
ZSCAN31	-1.55585	0.00117185
CENPT	-1.55505	0.0241872
NT5C	-1.55358	0.000502003
RPS14	-1.55355	4.81856e-05
MAP4	-1.55329	2.18475e-06
IL15	-1.55289	4.4165e-05
ZNF3	-1.55229	5.25094e-07
SPOUT1	-1.55187	0.0264661
ESRRA	-1.5512	0.0409525
AK4	-1.55051	0.032915
CIRBP	-1.54963	0.00198041
MIR503HG	-1.54938	0.0138365
LPCAT1	-1.54891	0.00281742
SLC6A11	-1.54713	0.00099089
RPS2P46	-1.54539	0.0379581
PMPCA	-1.54342	0.000244354
CBY1	-1.54227	0.039034
FUZ	-1.54212	0.0353426
SNHG3	-1.54168	0.018337
STEAP3	-1.54134	0.0236084
RNU5B-1	-1.54119	0.0485799
SEMA4D	-1.54024	0.0310243
FAR2P1	-1.5392	0.0132424
SNHG19	-1.53267	0.0227895
HILPDA	-1.53259	0.0237869
TYSND1	-1.53253	0.0149726
SPTLC2	-1.5308	3.61254e-05
LPCAT3	-1.53024	1.9983e-06
IL4R	-1.52958	0.00241116
ALDH1B1	-1.52937	1.51104e-09
NLGN4X	-1.52783	2.19927e-06
FADS3	-1.52739	0.03357
SETMAR	-1.52553	0.00347256
BEND3	-1.52434	0.00466682
DNAJC18	-1.52413	0.0346936
FOXL1	-1.52344	0.0111822
ARPIN	-1.52255	0.0170927
MIR29B2CHG	-1.52198	0.0269626
YIF1A	-1.52037	0.0016011
SCMH1	-1.52027	0.000322905
SLC18B1	-1.51946	0.00263157
MLF2	-1.51937	0.0395292
RPLP1	-1.51923	0.00752278
MAPKBP1	-1.51873	0.00596858
PBX2	-1.51663	0.0122947
UBAP1L	-1.51548	0.0371748
NPM3	-1.51485	0.0115979
RIMKLB	-1.51461	0.0190902
LSM7	-1.5144	0.00636416
TCAF1	-1.51297	7.52433e-06
E2F2	-1.51201	0.0489532
AP1G2	-1.51026	0.00645976
SIL1	-1.50867	0.000124299
CTC1	-1.50777	0.0146873
FLOT2	-1.50637	0.049494
ANXA4	-1.50515	2.14727e-06
ACTR1B	-1.50508	0.00490187
DNAJC17	-1.50439	0.00982619
TTC39A	-1.50231	0.00138434
NPRL2	-1.50199	0.00342143
TRANK1	-1.4993	0.00808052
SLC35C2	-1.49805	0.0340172
SIRT3	-1.49789	0.0288755
MMP24	-1.4974	0.00278265
MAP4K2	-1.49529	0.0230675
KRI1	-1.49527	0.0318773
TEX2	-1.49442	5.81821e-06
CCDC115	-1.49427	0.00112165
NTPCR	-1.49399	5.70058e-05
DNASE2	-1.49376	1.10955e-07
CAMLG	-1.4929	0.00642661
SMG1P3	-1.49099	0.0134906
NOP16	-1.49046	3.61254e-05
C16orf87	-1.4883	0.0237589
EFNA5	-1.48809	0.00034109
XPC	-1.48764	5.45444e-07
CAMK1D	-1.48669	0.000117415
PIGS	-1.48535	0.00161465
BTN3A1	-1.48375	0.047854
KBTBD11	-1.4834	0.0110768
PMEPA1	-1.48326	0.00277291
RING1	-1.48301	0.0390833
AHCY	-1.48283	1.9983e-06
TAMM41	-1.48224	0.000326384
FUT1	-1.48155	0.0358473
ZMYM3	-1.48036	0.0329585
EVA1C	-1.47987	0.00425009
NAT9	-1.4797	0.00136588
TAF3	-1.47954	0.0209685
AMER1	-1.47878	3.5619e-05
C14orf132	-1.4784	0.0348628
PARP3	-1.47774	0.00180911
PFKP	-1.47755	0.0082692
ADCY7	-1.4773	0.00533969
TUBG2	-1.47725	0.00881527
FAXDC2	-1.47634	0.0247896
GALT	-1.47627	0.0163572
COLGALT1	-1.47528	0.00846681
MPI	-1.47506	0.00130461
WDR37	-1.474	2.41503e-07
C8orf33	-1.47367	6.22408e-05
SSR2	-1.47272	0.000232284
TWNK	-1.47139	1.28555e-05
BID	-1.47106	2.26391e-06
SMYD5	-1.47048	0.0080587
ZDHHC9	-1.47017	0.000188616
ZNRF3	-1.46919	0.00966719
HYAL2	-1.4691	0.0412789
TMEM101	-1.46832	0.00875741
NASP	-1.46718	5.31675e-08
SFXN3	-1.4665	0.0065787
PNMA8A	-1.46583	1.28833e-05
URB1	-1.46576	0.00578638
KRT15	-1.46542	0.00799337
MECR	-1.46533	0.0203006
NCR3LG1	-1.46491	0.00559738
CBS	-1.46364	0.00690159
OSBPL3	-1.46301	0.0285041
KLK6	-1.46267	0.00609967
KIAA0930	-1.4623	0.0376299
SHISA4	-1.46177	0.00703385
KAZALD1	-1.46166	0.0478385
LRIG1	-1.46091	9.78935e-12
RPL29	-1.46004	0.0260384
FOXO4	-1.45991	0.00711523
TMEM192	-1.45953	0.0443801
PIM2	-1.45932	0.0288825
MBD1	-1.45871	0.00108059
OTUD7B	-1.45489	3.70668e-07
PRXL2A	-1.45449	0.0480018
PRR3	-1.4535	0.0257861
CDC45	-1.45322	2.09959e-06
IL27RA	-1.45246	0.0307638
NT5DC3	-1.45246	5.38392e-08
BHLHE40	-1.45231	4.70969e-06
DDB2	-1.45219	2.98903e-05
THNSL2	-1.45177	0.000609665
AC021054.1	-1.45055	0.0375517
ZNF485	-1.45052	0.0307178
ARNT2	-1.44989	0.0225756
TIMM23B	-1.44852	0.00010882
PCYOX1L	-1.44852	0.00375764
GXYLT2	-1.44761	0.0107789
LYRM4	-1.44751	0.00428199
NISCH	-1.44632	0.0497154
MCAT	-1.44463	0.000284381
GAS8	-1.44081	0.0437458
B4GALT3	-1.44054	0.0168098
ABCA1	-1.43976	0.0192221
NSMCE1	-1.43839	0.00117904
CYP24A1	-1.43833	0.00694243
LITAF	-1.43724	8.49798e-06
AC004816.1	-1.43666	0.0202321
MRPS25	-1.43534	0.00293343
RACK1	-1.43527	0.00330772
ZNF324	-1.43324	0.0410998
CARS	-1.43253	5.35583e-06
GNAL	-1.43107	0.00216878
ARHGEF2	-1.43042	0.0237387
EIF4B	-1.42947	0.00799082
EDEM2	-1.42723	0.000269249
TWIST2	-1.42596	0.0270817
STK25	-1.4254	0.0293641
BICD2	-1.42247	2.02361e-08
RCL1	-1.42231	0.00261504
TM9SF4	-1.42121	1.15891e-05
APEH	-1.4205	0.0163788
TSTD1	-1.41968	0.0179824
APBA2	-1.41917	0.0174027
WDR74	-1.41915	0.0229929
IPPK	-1.4189	0.000985049
EPN2	-1.41824	0.0305716
MAPK3	-1.41755	0.0439685
SOD2	-1.41749	0.0121967
PLA2G16	-1.41728	0.000137331
PUF60	-1.41558	0.0103091
NEK9	-1.41556	5.36898e-06
POFUT2	-1.41389	0.0191423
DHODH	-1.41331	0.0226976
STAT6	-1.41287	0.0270823
VGLL4	-1.4127	0.0147356
SLC12A8	-1.41244	0.0347874
ABHD14B	-1.41238	0.0347511
POLR1C	-1.41083	0.0178084
ITPR1	-1.40959	0.0174188
MSN	-1.40941	7.62194e-08
JAGN1	-1.40929	0.0294455
PHGDH	-1.40866	0.0150606
RPS2	-1.40667	3.84775e-05
ZNF629	-1.40666	0.00286511
CCNL2	-1.40653	0.0126449
GALNT2	-1.40642	0.00212238
WDR5	-1.40639	0.00109004
THEM4	-1.406	0.0365697
KLF11	-1.40568	0.013476
MRPS26	-1.40534	0.00362537
ZFYVE19	-1.4052	0.0374171
SARM1	-1.40489	0.0209685
UPP1	-1.40474	0.00124601
SMG1P1	-1.40473	0.035611
DUS2	-1.40371	0.0163134
NCBP2-AS2	-1.40353	0.0151072
ZNF7	-1.40334	2.05865e-05
GTPBP4	-1.40258	0.0127093
POLG2	-1.40198	0.00768076
ZSCAN2	-1.40164	0.0287343
RPS2P5	-1.40123	0.000318123
QARS	-1.401	8.2704e-10
AC009404.1	-1.4006	0.043839
LINC00958	-1.39953	0.0467359
SIGMAR1	-1.39922	0.00099089
COBL	-1.39878	7.38519e-05
SOWAHC	-1.39847	0.0024671
UNC119	-1.39811	0.0297022
SMPD2	-1.39741	0.0102905
DCTPP1	-1.39627	0.0255122
TXNDC12	-1.39599	0.0303005
SLC23A2	-1.39597	0.000147908
PRPF6	-1.39581	0.0479034
RSL1D1	-1.39548	0.000100294
MYLK	-1.39481	2.47512e-07
CLMP	-1.39393	0.000654434
EPAS1	-1.39232	4.6861e-05
LDB1	-1.3913	0.00869964
FZD4	-1.39006	0.0333086
CLTCL1	-1.38893	0.0121338
ZNF250	-1.38841	0.00593181
HERC1	-1.38834	0.0449102
AP3S2	-1.38807	0.03591
BRD9	-1.38801	0.0395292
GGA2	-1.38781	2.93141e-08
PTAFR	-1.38761	0.0146007
TSTA3	-1.38747	0.00466575
FOXJ2	-1.38671	0.0174309
ZNF839	-1.38671	0.0445714
VPS16	-1.38522	0.00999512
CRTAP	-1.38353	0.00115798
MAGED2	-1.38297	0.0119301
CDK4	-1.38232	0.0378785
RBCK1	-1.38224	0.0496894
ZDHHC7	-1.38132	0.028406
TNFRSF10A	-1.38075	0.001253
ZNF384	-1.38016	0.0358406
MRGBP	-1.3786	0.00338789
DNAJB12	-1.37854	0.000330051
TCFL5	-1.37765	0.00912166
TSEN2	-1.37671	0.000134419
TNIP1	-1.37406	0.0113659
ANGEL1	-1.37388	0.000592255
MYO19	-1.37317	0.000176185
MKRN2	-1.37242	0.00458499
EEF1A1	-1.37156	0.014419
DCLRE1B	-1.37147	0.0115226
KCNMA1	-1.37138	9.38795e-05
RPUSD4	-1.37108	0.00118812
FAM171A1	-1.36786	0.00480426
GNAI2	-1.36695	0.0430257
NUDT19	-1.36465	0.0259982
PFKM	-1.3641	1.87884e-06
CDC37	-1.36385	0.0450553
BUD23	-1.36312	0.0483633
ZNF333	-1.36287	0.0420137
NDUFS2	-1.36277	1.44519e-06
ARMCX2	-1.36112	0.00116876
SEMA5A	-1.36086	0.00539887
PSAT1	-1.36049	0.0052828
LETMD1	-1.35985	0.00429785
SLC25A37	-1.35973	0.0187189
SNAP47	-1.35904	0.0107658
PPIF	-1.35869	0.00512685
ERGIC3	-1.35799	4.45659e-05
HSPA2	-1.35712	0.0263605
BUD31	-1.35702	0.0331598
TUB	-1.35531	0.043839
RNF216	-1.35419	0.00526893
GORASP2	-1.35252	0.0112552
MRPS27	-1.35205	0.00462131
BCL2L13	-1.34868	1.45969e-05
NBPF11	-1.3486	0.0277805
AKAP8L	-1.34798	0.00139012
CARS2	-1.34792	0.0208516
SETBP1	-1.34784	0.0479947
PIAS3	-1.34712	0.0171173
APP	-1.3467	6.86014e-14
AIF1L	-1.34305	0.0083549
FBH1	-1.34133	2.59132e-07
SDCCAG8	-1.34114	0.0169173
GPI	-1.3403	0.011793
MAP3K21	-1.3377	0.0138168
EXOSC2	-1.33731	0.0103091
ACSF2	-1.33691	0.0011508
TMEM43	-1.33678	7.59069e-07
RBPMS	-1.33559	0.0457115
DCUN1D2	-1.33558	0.009061
POLR2H	-1.33504	0.0151755
IFT43	-1.33489	0.0369401
FAM117B	-1.33417	0.0277724
SLC25A26	-1.33326	0.0347043
MTMR14	-1.33323	0.0376098
PBX1	-1.33269	0.000568367
KCNQ1OT1	-1.33153	0.00356615
MRAS	-1.33144	0.0439405
ING4	-1.33111	0.0446956
WDR45	-1.33079	0.0156068
LDLRAD3	-1.32967	0.00747416
SETD4	-1.32855	0.0253297
JPT1	-1.32759	0.00886639
BRPF1	-1.32751	0.00338052
SPECC1	-1.32723	4.9472e-08
MYL6B	-1.32457	0.0246184
MIEF1	-1.32261	0.000448657
KDSR	-1.322	0.0123923
MPPE1	-1.32165	0.00581945
SH3YL1	-1.31828	0.00013068
ZNF16	-1.3179	0.0125155
DPAGT1	-1.31472	0.00296755
MRM2	-1.31387	0.0345643
MEIS1	-1.3128	0.0128759
FAM57A	-1.31269	0.0169952
DRG2	-1.3118	0.0498963
NOMO1	-1.31007	0.0109203
HSD17B7	-1.30999	0.0345157
LAMA1	-1.30935	0.009061
CEP68	-1.3092	0.00816058
SPTBN1	-1.30878	1.14542e-07
ZFP64	-1.30804	0.0159521
DGUOK	-1.30719	0.0213029
ZC3HC1	-1.30688	0.028812
DNMBP	-1.30587	0.0136823
UNG	-1.30459	0.0443832
TSPAN5	-1.30452	0.00496274
OXA1L	-1.3044	0.00158634
CDS2	-1.30429	0.00296755
NIP7	-1.30273	0.0117902
TIAM2	-1.30205	0.0051597
ITGB5	-1.30061	0.0333108
TGFBRAP1	-1.30021	0.000682472
IMP4	-1.29994	0.00747235
PARP1	-1.29784	0.00451006
FAH	-1.29739	0.0480018
CRTC3	-1.29678	0.0362153
MTHFD1L	-1.29677	0.00602891
CDH1	-1.2964	0.020218
ERGIC1	-1.29612	0.000367405
POLR3D	-1.29602	0.0344104
URB2	-1.29317	0.0208701
KLF9	-1.29193	0.0122611
ZFYVE21	-1.28972	0.00921355
MREG	-1.2896	0.0352081
PABPC4	-1.28781	0.000115952
MANBAL	-1.2877	0.0118896
YBX3	-1.2873	0.000457803
PPARA	-1.28573	0.00867457
SLC39A14	-1.28385	0.00563007
FAHD2A	-1.28236	0.0150265
RTL6	-1.28123	0.0152377
H2AFY2	-1.28091	0.0356477
EIF3B	-1.2799	0.0268235
SVIL	-1.27846	0.00518078
EIF3D	-1.27755	0.00106907
LGMN	-1.2772	0.0444207
TMEM97	-1.27582	0.0347043
EIF3G	-1.27214	0.0343073
PRR13	-1.27075	0.0148522
SNX30	-1.27019	0.00212121
SETD5	-1.26789	0.0268145
HSBP1L1	-1.26648	0.0374044
WLS	-1.2633	0.0198019
GAPDH	-1.26322	0.0373466
SLC39A7	-1.25915	0.0333589
GPR143	-1.25837	0.0167227
DUSP16	-1.2583	0.0209451
[truncated: 2,034 more rows]

## Sheet: Diff Exp PEO4 ICI vs DMSO
Table S1C: Differentially expressed transcripts in PEO4 cells following ICI treatment (9 days)
Gene	Fold-Change	padj
RN7SL750P	-71.0124	0.00308734
GFRA2	-44.941	0.000463697
AC099518.2	-43.5619	0.00361215
CYP2B7P	-41.7119	0.000760806
KCNF1	-41.5741	2.14936e-54
AC010519.1	-37.5916	0.000144723
AC104532.2	-37.1294	0.00468126
MIR378A	-36.3022	0.00329525
AC069185.1	-36.0784	0.00325318
AL583810.1	-35.1206	0.000163395
CFAP73	-31.8699	0.00202293
AC018629.1	-30.7624	1.83705e-07
SNORD37	-28.8552	0.00417874
AL049542.1	-27.9926	0.00237082
RN7SL510P	-26.7047	0.000322135
GREB1	-25.9343	6.31987e-33
TMEM121	-24.5111	0.0070183
AC018761.1	-24.4961	0.000439374
CYTH4	-24.4581	0.00712369
MIR4635	-24.2596	0.0226376
MIR3127	-24.0836	0.0367505
AC004223.2	-22.2574	5.0594e-05
AL356752.1	-22.0112	0.00573067
AC090970.1	-20.7223	1.42457e-06
PSD2	-20.4976	0.00209674
RNU1-27P	-19.4297	0.0198973
LINC02593	-18.8064	0.0280148
BSN-DT	-18.6464	0.0104526
AC106037.1	-18.5039	0.000400863
RN7SL789P	-17.9675	0.00226735
MIR663AHG	-17.6967	4.27337e-05
OLFM2	-17.0506	0.0248095
AC090515.5	-17.0308	1.8992e-06
FAM27E3	-16.8476	0.00570284
AC104819.2	-16.5235	0.00330624
AC098936.1	-16.4212	0.017088
AC008915.1	-16.4144	9.83193e-06
AC091231.1	-16.3906	3.22715e-05
AC008750.5	-16.3567	0.00382183
KCNJ12	-16.3542	0.022096
AC027796.3	-16.2011	0.00257537
RNU2-18P	-15.4567	0.0014428
AC005077.4	-15.3258	0.000130278
SPECC1L-ADORA2A	-15.2862	0.0109804
AL031709.1	-15.1387	0.00901475
NXNL2	-14.8769	1.04068e-09
AP006259.1	-14.6877	0.000361878
AP001525.1	-14.5961	9.14796e-06
MIR1273D	-14.5204	0.0306131
CBLN1	-14.5168	6.84228e-62
AC012313.3	-14.4617	0.0115642
LINC02080	-14.3698	0.0022021
AC010319.1	-14.3238	0.0225307
AC134407.2	-14.0242	0.000233351
SULT1A3	-13.9947	0.00111478
ADCY8	-13.5657	0.0364025
AP006248.5	-13.5551	0.0239054
AC022211.3	-13.3896	1.51552e-05
AC016582.3	-12.9348	0.0188746
AC026401.2	-12.9035	0.00030145
DISC1-IT1	-12.8646	0.000741304
DRD4	-12.8638	0.0211646
RN7SL377P	-12.692	0.0179615
KY	-12.5461	0.0374411
MX2	-12.5089	0.0327424
MIR5008	-12.4934	0.000227861
AF106564.1	-12.2545	0.0354229
AC012186.2	-12.1596	3.60281e-06
AL390961.2	-12.0098	0.000161246
RNA5-8SN2	-11.68	0.000119615
AC090505.1	-11.6277	0.0428817
MIR99B	-11.445	0.0256359
AL139424.2	-11.4402	0.000300364
AC108516.2	-11.3885	0.00139548
AC009171.2	-11.3146	0.00770754
AC127024.2	-11.2252	4.15774e-05
VWCE	-11.2019	0.000204263
MIR3176	-11.0844	0.00136156
AC116914.1	-11.0216	0.0131532
AC112504.1	-11.0109	0.0231424
FAM157C	-10.9702	0.000130403
WWTR1-IT1	-10.8643	9.81633e-06
AC005520.5	-10.7903	0.0230343
MIR661	-10.7331	0.00148413
AC026474.1	-10.7299	0.0146502
AC004022.2	-10.673	0.0481876
FAM129C	-10.6625	0.0191027
AC011462.3	-10.6469	0.00263151
TNS4	-10.6288	4.51349e-13
AL136295.6	-10.5879	4.32981e-05
LINC01356	-10.5334	0.000441247
MIR3680-2	-10.4636	0.00613814
AC027644.4	-10.3569	0.00231489
MIR4730	-10.0965	0.0479051
CDC42-IT1	-10.0738	9.41121e-05
PAGR1	-10.0288	7.88848e-06
GUCA1B	-10.0068	0.0279163
FLJ33534	-9.9998	4.88939e-07
AC097382.1	-9.97957	0.000309581
MIR7851	-9.94796	0.0144004
AL357078.3	-9.79646	0.0181112
TRMT2B-AS1	-9.79431	0.00991551
AC025048.4	-9.75301	0.0232817
AC020663.2	-9.72051	0.0404512
AC010422.8	-9.71564	7.45433e-06
AC005546.1	-9.68698	2.24732e-06
BX470102.2	-9.675	2.90026e-06
MIR647	-9.63773	0.0231549
CISH	-9.59387	6.72651e-46
AC005089.1	-9.54592	0.00180459
AC073896.3	-9.42718	0.0422182
PRCD	-9.25707	0.0292665
RNU6-433P	-9.22032	0.00105257
PTGES3L	-9.17743	0.00647452
KCNG1	-9.13589	0.000749021
OBP2A	-9.07282	0.00151551
AL031587.3	-9.00952	0.0331128
PRSS37	-8.91848	0.000155936
AC131649.2	-8.89846	0.000143678
AL139288.1	-8.89833	0.00742762
AL162741.1	-8.87333	0.00331362
CXorf67	-8.86765	0.0176786
LINC01978	-8.85888	0.000941581
MIR589	-8.85057	0.0130819
AP006248.4	-8.84696	0.00018132
AC090425.1	-8.83633	0.0306208
PNPLA5	-8.80469	0.00154487
AL645728.2	-8.79153	0.0311935
AC013391.2	-8.72757	0.000566051
AC092718.3	-8.67949	8.84581e-05
AC011448.1	-8.67409	0.00280518
MYADM	-8.61737	7.7278e-07
AC092757.3	-8.6147	0.00134577
AC007406.3	-8.60066	0.00570941
POLR2J3	-8.59778	6.37766e-05
AC010422.2	-8.59645	0.00230244
AMH	-8.44384	0.0143239
FLT3LG	-8.43716	0.0266574
RCN3	-8.40248	0.0186479
AP000997.3	-8.38956	0.0196245
AC090587.2	-8.3758	0.0245573
AC104109.4	-8.36741	0.000466616
AC005332.1	-8.35281	0.0106407
KLK14	-8.25523	0.0181076
AL356481.2	-8.20681	0.0185008
AC004000.1	-8.18705	0.000573284
C5AR2	-8.16846	0.038597
AC091152.4	-8.15881	0.0267204
AC013549.3	-8.13409	0.00142491
AC011466.4	-8.10088	0.00206893
SNORA74B	-8.04537	9.90524e-05
MIR1273C	-7.97807	0.0280125
AC097493.4	-7.96948	0.000547783
TRAPPC5	-7.96367	3.87985e-07
SPNS1	-7.96359	9.97236e-05
AC018638.5	-7.95462	0.000154137
AC004678.2	-7.94876	0.00785715
AC078962.1	-7.94345	0.00199739
AC124319.4	-7.92928	0.00251217
AC004678.1	-7.89869	0.0435145
RF00017	-7.89572	1.38498e-05
AC021066.2	-7.78752	0.000749426
AC090630.1	-7.77048	0.0132219
DNAJC22	-7.75679	0.00468249
LINC01816	-7.73895	0.0282137
MIR6739	-7.71106	0.000732566
AL391152.1	-7.70027	0.00429795
ATP1A3	-7.68177	0.00349146
RPS20P22	-7.66276	0.00162183
AC007036.2	-7.64692	0.00111799
CRTC3-AS1	-7.62837	0.00171108
PSORS1C2	-7.57399	0.0314284
MIR320E	-7.57114	0.0252229
AC005954.1	-7.56719	0.0301964
TM4SF19	-7.5605	0.0240948
VPS9D1-AS1	-7.52248	2.73225e-05
WFIKKN1	-7.51938	0.0399057
AC093525.6	-7.46913	0.000815686
AL356299.2	-7.39871	5.91549e-05
AC022144.1	-7.38886	0.0231347
AC012676.3	-7.34388	0.000152948
AC121320.1	-7.3264	0.000852027
AC008687.6	-7.26349	0.0371733
C11orf98	-7.25336	0.0317908
NPIPB13	-7.19614	0.0353337
KIAA1324	-7.1815	0.0124971
AC107983.1	-7.12862	0.0353097
KLF16	-7.10454	2.64767e-06
AC132872.2	-7.07116	0.0101464
AC009086.3	-7.06965	0.00014673
RHOA-IT1	-7.06538	0.00164917
AC020915.2	-7.05941	0.000282544
LINC00957	-7.04906	8.0886e-05
RN7SL118P	-7.04491	0.000496594
RN7SL48P	-7.02868	0.0333843
AC012676.4	-7.00976	0.000378438
OLFML3	-6.98825	4.81469e-32
AC008870.2	-6.96604	7.29813e-05
AC145423.2	-6.93957	0.00989102
COL18A1	-6.93439	5.75087e-06
AL138921.2	-6.92395	0.0183204
TEAD2	-6.91902	0.048922
LRRC15	-6.91727	0.0254962
AL353898.3	-6.90969	0.000560613
AC007292.2	-6.89562	0.0205073
AC025580.2	-6.84592	8.24624e-06
RC3H1-IT1	-6.82657	6.34713e-05
AC026803.1	-6.79935	0.0362362
AC084024.1	-6.77048	0.00349915
AC145285.3	-6.76603	0.000439374
CTXN1	-6.73809	0.000850635
AC009065.5	-6.73103	0.00477941
AC068594.1	-6.71655	0.0376554
MIR3173	-6.70312	0.0467334
CA9	-6.69996	9.28187e-08
PPP1R1A	-6.69087	0.0208154
AL157871.5	-6.68774	3.46542e-05
AL049776.1	-6.68493	0.000267346
YTHDF3-AS1	-6.68383	0.0408425
AC011461.1	-6.68127	0.000462315
AL512430.3	-6.67703	0.0122848
AC018638.2	-6.65045	0.00018132
AC138904.1	-6.64405	0.00263496
MATK	-6.63521	0.0341201
ISM2	-6.61985	0.049045
AC132068.1	-6.61466	0.000541853
MIR425	-6.59948	0.0442124
ZNRF2P1	-6.58695	0.00163619
ANXA2R	-6.56961	2.97753e-05
AC016027.2	-6.55495	5.49862e-05
TERC	-6.54858	0.00111478
RBM22P2	-6.53262	0.0478683
AC010632.2	-6.52024	0.00229135
AL592211.1	-6.51574	0.038501
EEF1A1P22	-6.498	0.00304879
AC010653.3	-6.47837	0.0479898
AC106820.2	-6.47553	0.00548516
PRR22	-6.46861	0.0031838
AC105020.4	-6.46836	0.0406299
FCHO1	-6.46012	0.028721
AL627309.1	-6.45261	0.0266499
FAM215B	-6.43515	0.0301791
ZNF703	-6.38711	8.22363e-05
AC092953.1	-6.36377	0.000179994
RN7SL204P	-6.33106	0.00157127
MIR3677	-6.32198	0.0316798
AC245060.5	-6.30433	0.000739488
AC079331.2	-6.28503	0.0454276
POLR2J2	-6.28123	0.000541925
LINC01970	-6.27268	0.000122219
AC104564.3	-6.2618	0.00926451
HR	-6.26153	1.06607e-08
ASH1L-IT1	-6.23773	0.00764514
LAT	-6.23604	0.00902721
SNORA71D	-6.22666	0.000138708
PKDCC	-6.22652	9.5964e-05
MED18	-6.22069	9.02334e-06
AC090559.2	-6.19043	0.00116464
PPT2-EGFL8	-6.17426	0.00235393
AC012181.2	-6.17297	0.000749021
MIR606	-6.16332	0.0248821
SCNN1B	-6.16108	1.8472e-35
MIR5699	-6.15237	0.017708
DLX4	-6.14318	0.035406
MPV17L	-6.14299	1.76408e-09
PA2G4P1	-6.12732	0.0499655
AC008569.2	-6.12568	0.00129971
AC008395.1	-6.12004	0.00089586
MTCO2P2	-6.10848	0.000121885
AC020907.3	-6.10354	0.0459074
MIR4753	-6.09193	0.0203077
AC127540.1	-6.06455	0.0475792
AC022405.1	-6.06394	0.000743516
AC068580.1	-6.05436	0.00578716
AL158825.2	-6.03501	0.000113774
ELFN2	-6.03173	3.97236e-09
AL139099.2	-6.02445	0.00431868
VTRNA1-2	-6.00926	0.0125329
AC092868.2	-5.99575	0.000148354
AC119396.2	-5.96731	0.00993674
MIR5192	-5.9545	0.019458
PDXDC2P	-5.93956	0.00144115
AC013474.1	-5.93835	0.0226446
C1orf61	-5.92468	0.0366636
MIR4459	-5.92343	0.00642588
ATP8B3	-5.90544	0.0475879
MIR4258	-5.90321	0.00642588
ZNF469	-5.89831	0.000146296
AL596325.2	-5.88413	3.2705e-05
SLC25A22	-5.8835	3.51953e-05
PRR12	-5.85827	0.000383331
AL109741.1	-5.83924	0.00306728
HCG23	-5.83408	0.00122913
MIR4512	-5.82822	0.0258245
AC011462.4	-5.81262	0.00288038
MIR5587	-5.81229	0.0176978
AC091060.1	-5.81164	0.00799741
MIRLET7I	-5.80644	0.00161244
LINC00574	-5.76299	0.0292664
AL136982.3	-5.74624	0.000557487
AC107993.1	-5.74383	0.0378698
QPCTL	-5.72081	1.67248e-06
PRR36	-5.70525	0.00134862
MIDN	-5.70007	5.91549e-05
AC073912.2	-5.69963	0.00819232
RN7SKP78	-5.68442	0.0271552
AC135178.5	-5.67848	0.00699385
AC141586.5	-5.67842	0.00116587
AL450326.1	-5.67807	0.000523867
AL031595.3	-5.64915	1.78103e-05
AP001628.1	-5.64443	0.00432612
AC068888.2	-5.63935	0.000166571
AC127496.7	-5.60352	0.000463697
EGR3	-5.59899	0.0159021
NRGN	-5.59814	0.00656575
RNU1-134P	-5.59199	0.00654267
MIR4653	-5.56856	0.0301411
AC024075.1	-5.56477	3.24569e-05
SCARF2	-5.56175	0.000513922
AC004951.1	-5.54299	0.00089334
AC104113.1	-5.54197	0.0105742
AC138951.2	-5.53593	0.00506676
SCAF1	-5.52256	6.17073e-05
AL683813.1	-5.52093	0.000286614
AC007666.1	-5.51765	0.00286802
AC140479.7	-5.51141	0.0192644
SNORD88A	-5.50762	0.0007566
LMTK3	-5.49403	0.000248486
LINC01521	-5.48581	0.00015577
ATP5F1D	-5.48234	8.22363e-05
RNF208	-5.47694	0.00543034
AC020917.4	-5.44443	0.000815686
LRFN1	-5.44082	0.000270344
SIX2	-5.4354	0.00842454
AL109806.1	-5.43145	0.00858631
FASN	-5.43046	0.000114396
AC022211.4	-5.39619	3.9102e-05
AC005046.1	-5.3898	0.0265069
AL139287.1	-5.38954	0.00161904
AL356481.3	-5.38947	0.0110961
AC018628.1	-5.38359	9.23436e-05
AC008434.1	-5.37973	0.00545641
AL512274.1	-5.37329	0.000119027
PLBD2	-5.37205	4.32981e-05
CCL22	-5.36862	0.0457667
FAM57B	-5.35818	0.0264927
AP000873.4	-5.35049	4.61325e-05
AL022311.1	-5.34228	3.97095e-05
ZNF321P	-5.33904	0.000211111
RPL4P2	-5.33749	0.0345333
APOL1	-5.33596	0.0493534
SMYD3-IT1	-5.32489	0.000598849
MIR2467	-5.31481	0.0141807
RSPO4	-5.30658	0.000355243
AC084117.1	-5.29706	9.94288e-05
AP003108.4	-5.28357	0.000575195
GLIS2	-5.2774	0.000179994
TNFRSF13C	-5.2758	0.000609192
AC134775.1	-5.27203	0.0224679
NDUFA7	-5.26138	0.000197862
ZNF296	-5.26064	8.89556e-05
AC007610.4	-5.25447	7.81195e-05
SPIB	-5.24828	0.022452
CLN3	-5.24755	0.000694466
AC002044.2	-5.2455	0.00164627
AL031600.2	-5.21524	0.0150158
LINC01429	-5.18837	0.0373171
MRPL12	-5.18612	0.000129277
AC002551.1	-5.18366	0.00832838
LINC00311	-5.16335	0.0071099
AC068946.1	-5.11499	0.00166509
MT1XP1	-5.11132	0.00921496
ATN1	-5.10315	0.000443863
AC004233.4	-5.10231	0.00393826
ICOSLG	-5.09658	0.0229325
DTX2P1-UPK3BP1-PMS2P11	-5.07391	0.000706988
NPIPB5	-5.07222	0.000201574
HK3	-5.04847	0.0147427
AC011511.1	-5.04535	0.0240511
AC073842.2	-5.04056	0.00748087
WNT7B	-5.02559	0.000136634
DDN	-5.01561	0.0104229
AL109976.1	-5.01487	0.00390595
ADM2	-5.0095	0.00424037
RAPSN	-5.00101	0.00748963
AL139123.1	-4.99576	0.0295642
MAPK8IP2	-4.99437	8.04926e-05
AP003108.2	-4.96791	0.000165863
KCNH3	-4.95009	0.000102839
GPRC5C	-4.94287	4.44217e-09
AC008543.3	-4.94111	0.000419258
CARMIL2	-4.91426	9.69675e-05
KCNQ4	-4.91079	0.00977457
TCF15	-4.90867	0.0390923
AC018607.1	-4.90111	0.000499925
OR2L2	-4.89902	0.00592378
Z93930.3	-4.88995	0.0236684
TTYH1	-4.88763	0.0452927
AC009120.5	-4.88448	0.0387663
AL139349.1	-4.85947	0.0256932
RNASEH2A	-4.85433	0.000898601
AC090589.3	-4.8536	0.000975345
MIR5094	-4.85312	0.0314573
AC100778.2	-4.85271	0.0111114
AC011447.6	-4.84439	0.000973184
AL031708.1	-4.8408	0.000361878
RN7SL521P	-4.83876	0.00382183
AC211476.6	-4.83139	0.00992831
AC008758.4	-4.8299	0.0494844
IRX3	-4.81986	1.29867e-16
AC011477.1	-4.80811	6.77552e-06
AC079174.1	-4.80599	0.0147055
ATAD3C	-4.77454	0.000655371
SNORA68B	-4.76842	0.028592
AC007292.1	-4.76604	0.038468
LRFN3	-4.75817	0.0003113
VTRNA1-1	-4.75211	0.00394735
MIR641	-4.75094	0.00183861
CDC42EP1	-4.74511	8.62298e-05
AC015849.4	-4.74214	0.00346037
C19orf24	-4.74123	5.94533e-05
SNORD38A	-4.73984	0.0241371
AP001020.2	-4.73035	0.00154109
SCNN1G	-4.72977	5.09123e-109
HM13-IT1	-4.72529	0.000749898
AP001505.1	-4.72218	0.00148855
AC010326.3	-4.7207	0.0264571
MAP1LC3B2	-4.7193	0.0494449
SLC7A5	-4.71799	5.57947e-10
HPDL	-4.71004	2.46652e-10
AC103769.1	-4.70335	0.00127195
MAPT-IT1	-4.69724	0.0417946
AP006621.3	-4.68023	0.0012595
FBRSL1	-4.67237	0.00040708
LINC00449	-4.67205	0.027032
COL3A1	-4.66522	0.0272101
DHRS2	-4.66419	2.26948e-17
AC009065.4	-4.66351	0.00249896
CTSD	-4.66141	9.02334e-06
AC008735.1	-4.65999	0.0104284
KDM6B	-4.65974	9.56293e-05
PTRH1	-4.65968	9.84147e-05
CHST6	-4.65789	2.49545e-06
CCDC85B	-4.65089	0.000107527
RAB3IL1	-4.65042	0.00120591
SNORA46	-4.62963	0.00382183
AC119403.1	-4.62877	0.0282587
AC138932.1	-4.61398	0.00277469
ZNF346-IT1	-4.6139	0.00302257
SSSCA1-AS1	-4.61226	0.000368258
FGFR4	-4.60679	1.13436e-05
AC093752.2	-4.60642	0.00544042
LRFN4	-4.60086	8.75408e-06
MT2P1	-4.59482	0.000141425
AC005072.1	-4.56947	0.00408385
NPDC1	-4.56086	0.000388276
UCKL1-AS1	-4.56028	0.0366636
AC092903.2	-4.55784	0.00402626
GATD1	-4.55652	0.000149946
AC099494.1	-4.55581	0.0179615
AC005726.3	-4.55333	0.0252091
AC016957.2	-4.54712	0.0304822
COL8A2	-4.54348	0.0290054
LTBP4	-4.54336	0.013246
CHMP4A	-4.54095	0.000194924
TELO2	-4.53317	0.000450857
COL11A2	-4.52228	0.0019314
SNORA71C	-4.50757	2.19142e-05
AL627309.6	-4.50527	0.0434218
AP003071.1	-4.50454	0.00250275
RF00066	-4.49831	0.0144045
AL357552.2	-4.49203	0.00199739
RAVER1	-4.47328	0.000555099
CBR1	-4.4581	0.0233846
AC020916.1	-4.45503	9.5511e-06
AC020951.1	-4.43493	0.0484191
RPS23P6	-4.43409	0.013165
BRAT1	-4.42671	0.000177318
AC111170.3	-4.4254	0.000427455
POU5F1P6	-4.41681	0.0407451
HMGN2P46	-4.41646	0.000941581
AP000692.1	-4.41615	0.00345788
PLCB2	-4.41291	0.0151019
AGRN	-4.41216	0.00132704
MAN1B1-DT	-4.41117	0.00848051
FOXP4	-4.40722	0.000371825
RNF223	-4.40248	2.23577e-10
MIR6730	-4.39815	0.0412837
TERT	-4.38083	0.0185385
FAM222A-AS1	-4.37812	0.000210566
AC062017.1	-4.36988	0.0184185
LINC02447	-4.36607	0.0373179
ADAMTSL4-AS1	-4.35667	0.000345991
MMP14	-4.35624	0.00267049
AL162171.3	-4.35551	0.000389465
KIF1A	-4.35476	0.00102143
KRTCAP2	-4.35058	0.000101763
ERP29	-4.34633	0.00172762
AC007216.3	-4.34628	1.83538e-05
KLF15	-4.3462	0.0413039
JAKMIP3	-4.34065	0.0205916
AC145207.9	-4.33687	0.00157127
CYP51A1	-4.32872	0.00042538
AC104472.3	-4.31858	0.0104701
AC084880.1	-4.31576	0.0233343
TTLL7-IT1	-4.30883	0.00726204
AC092287.1	-4.29731	0.00260593
RPL7P7	-4.29444	0.00312703
TPRG1-AS1	-4.29179	0.049045
NEU4	-4.28534	0.00478015
AC011479.2	-4.28414	0.00726454
MAP1S	-4.28325	0.000361878
PWWP2B	-4.28025	5.85828e-05
AC024075.2	-4.27838	5.85828e-05
GALNT4	-4.27532	0.000267636
NRROS	-4.2719	0.000737645
SH3BP1	-4.26693	0.00129261
NAT8L	-4.26685	0.000102766
AC025423.1	-4.26415	0.0185607
AC141586.1	-4.2437	0.000471837
AP000437.1	-4.23987	0.00350023
AC092756.1	-4.23925	0.00156907
ZNF320	-4.23538	0.000186467
F12	-4.23403	0.000454193
AC073487.1	-4.23304	0.00178275
AC020978.1	-4.23298	0.0381172
ST3GAL2	-4.21036	0.000129753
HAS2-AS1	-4.20844	0.000712259
RSF1-IT1	-4.20758	0.00718355
FN3K	-4.20752	0.000897325
SMIM17	-4.20554	0.0247887
ZNF213	-4.20535	0.000361682
C10orf95	-4.20158	0.00206818
AC011753.2	-4.19998	0.00607449
TTYH3	-4.19817	0.00124547
AC010834.3	-4.18563	0.007685
SCRIB	-4.18514	0.000347521
AC005726.1	-4.1828	0.00219587
AKR1C1	-4.18241	0.00103407
AC138393.3	-4.17909	0.00229213
JAG2	-4.17726	0.000234113
CBARP	-4.17311	0.0125902
MAMSTR	-4.16548	0.00190862
AC090616.6	-4.15929	0.0168106
AP000695.3	-4.15184	0.0437564
AD000813.1	-4.14764	0.00808346
RN7SKP71	-4.13275	0.00162183
AC092171.5	-4.13223	0.0163786
AL138963.1	-4.13121	0.0143929
EHD2	-4.12701	0.000201468
ZNF865	-4.1255	0.00318146
COL26A1	-4.119	0.00110324
RSF1-IT2	-4.119	0.00623652
OBP2B	-4.11363	5.8983e-08
PKD1P1	-4.11271	0.00321599
INE1	-4.10264	0.00282983
AC073046.1	-4.09528	0.000143678
DUSP9	-4.08581	0.000177198
STAG3L1	-4.08349	0.00111883
AC003682.1	-4.08321	0.0211576
EXD3	-4.08316	0.00584266
APOE	-4.08222	0.00422004
AC134684.6	-4.07304	0.0426017
PELP1	-4.06716	3.64354e-05
CX3CL1	-4.06008	6.31425e-05
DEPTOR	-4.0578	3.91283e-11
MIR619	-4.05635	0.0227132
AC004706.3	-4.05377	0.00323266
BCL9L	-4.04906	0.000890033
FBXL19	-4.04478	0.000116227
AC087721.1	-4.04332	0.00806348
AC007040.2	-4.03973	0.0156853
RTEL1-TNFRSF6B	-4.03527	0.00437042
AC134682.1	-4.03416	0.00286029
ASPHD1	-4.034	0.000605285
AC015802.4	-4.03066	0.0108709
MRI1	-4.03052	6.58864e-05
AP003354.1	-4.02757	0.0127494
MBD3	-4.02285	0.000408445
AL162458.1	-4.01609	0.000205554
ACTBP2	-4.01498	0.00152858
ANO7	-4.00721	0.00185239
AC015799.1	-4.00684	0.00171117
PROSER3	-4.00007	0.00090228
SLC19A1	-3.99773	6.59674e-05
AC244034.3	-3.99651	0.0388468
ADGRB1	-3.99407	0.00132897
AC009090.5	-3.99079	0.00157535
AC139768.1	-3.98876	0.0355396
SORBS3	-3.97301	0.000246849
MFSD10	-3.97033	0.000170142
SLC9A1	-3.96912	0.000931876
ATP8B2	-3.96695	0.00632821
CACNG8	-3.96612	0.0208154
SYT8	-3.96378	0.00185239
LINC02012	-3.96078	0.00581358
MFSD3	-3.95935	0.000249218
NFIC	-3.9567	0.00151551
PGAM5	-3.95599	6.29476e-06
ZKSCAN2-DT	-3.95402	0.000116721
RNVU1-7	-3.9516	0.000138217
REV3L-IT1	-3.94853	0.0343137
MSNP1	-3.94582	0.0297051
LRRC56	-3.94451	0.0146538
AC102953.2	-3.94217	0.00701998
HDAC10	-3.94123	0.00121215
MSI1	-3.94059	0.000865564
TICAM1	-3.93498	0.000571627
PDGFB	-3.93166	0.000120449
MSH5	-3.9303	0.00161069
AC008115.4	-3.92512	0.0281195
AC011676.5	-3.92487	0.00881723
AC006001.3	-3.92168	0.000441247
RN7SL472P	-3.91949	0.040109
MN1	-3.91909	0.00250856
KCTD21-AS1	-3.91756	0.000705954
UBE2SP2	-3.91556	0.0139184
ZNF385A	-3.91327	0.00514813
SNORA80B	-3.91051	0.00654267
SOX12	-3.90744	0.000146339
AC091769.2	-3.90489	0.0257277
AC009118.3	-3.90028	0.0181728
AL713998.1	-3.89755	0.0135585
GDPGP1	-3.89629	0.000101763
HOMER3-AS1	-3.89305	0.00151551
KCNJ14	-3.89071	0.000244957
RN7SL49P	-3.88842	0.0388718
RAB11B	-3.88797	0.000844713
CMTM1	-3.88595	0.0324432
CAPN15	-3.88427	0.00071396
MGAT5B	-3.8842	0.000302907
AC106820.4	-3.88374	0.000158305
RNF44	-3.87969	0.0001243
AC008764.6	-3.87842	0.000151007
ZNF628	-3.87791	0.00622621
AC007688.2	-3.87692	0.0214355
CHST12	-3.87546	0.000229226
INTS1	-3.86562	0.000623975
MIR6753	-3.86171	0.0166214
PLXNA4	-3.85611	4.78339e-08
TBL3	-3.85472	0.000102839
ZNF444	-3.8538	0.000398064
AC015912.3	-3.85348	0.0194005
PIM3	-3.84687	4.97735e-05
AC080013.6	-3.84672	0.00912637
AC022819.1	-3.84582	0.0115383
AC026471.4	-3.84478	0.00927883
AP006545.1	-3.83954	0.00121215
AC008875.1	-3.83677	0.0353853
AL604028.1	-3.833	0.000890033
AC107375.1	-3.82819	0.00154727
CRACR2B	-3.82705	2.85604e-05
SNHG4	-3.82158	2.31068e-07
ALKBH7	-3.81238	0.000183609
AJM1	-3.81036	0.00418913
CARD10	-3.8101	1.40634e-05
MSC	-3.80793	0.0231549
CHPF	-3.80687	0.000117369
AL357500.1	-3.79471	0.0304114
GJC2	-3.79376	0.00134862
NGRN	-3.79254	2.61944e-05
TBKBP1	-3.79234	3.97095e-05
EEF1A2	-3.78889	0.00768108
LINC02043	-3.77779	0.00141698
AHR	-3.77776	5.93453e-05
DENND2A	-3.77505	2.50293e-06
RN7SL328P	-3.77487	0.0172629
FAM98C	-3.77349	0.000443863
CBWD3	-3.77283	0.000203313
AC131009.4	-3.76845	0.0178647
AC243964.3	-3.76693	0.000206995
ZNF8	-3.7591	3.04369e-05
AC116407.4	-3.75618	0.0104701
PLA2G15	-3.75538	0.000441247
SDC3	-3.74995	0.000230139
PGPEP1	-3.74821	0.000343444
SRM	-3.74714	6.6143e-06
PLEC	-3.74522	0.00148905
SCARNA4	-3.74447	0.00224023
RN7SKP292	-3.74177	0.0395429
AC092111.2	-3.74033	0.00310248
KAZN	-3.73736	8.59178e-10
CAMSAP3	-3.73688	0.000941595
BICRA	-3.73648	0.00179282
AC107909.1	-3.73565	0.0228671
AL671883.1	-3.7338	0.0492286
INF2	-3.73122	0.00137583
ANKRD13B	-3.73004	2.67288e-05
DOHH	-3.72475	8.27064e-05
NCOR2	-3.72365	0.00148027
FAM43A	-3.72315	0.000194924
SGK494	-3.72154	0.000211111
BX640515.1	-3.71963	0.00124917
TGFBR3L	-3.71316	0.0181827
ABALON	-3.70962	0.0147667
MGRN1	-3.70921	0.000898601
GPR157	-3.70867	6.31425e-05
AC008686.1	-3.70857	0.0291944
ARMC5	-3.70683	0.000941581
AC084018.2	-3.70621	0.00714313
AC131212.3	-3.70536	0.00681483
NUMBL	-3.70503	1.23877e-05
MFNG	-3.70151	0.000105627
AC069307.1	-3.69616	0.0281195
SLC52A2	-3.692	0.000244957
FOSL1	-3.69107	7.62097e-06
MIR1910	-3.68945	0.0364929
FBXL18	-3.68852	0.00050233
SNORD105B	-3.68754	0.0179615
TPRN	-3.68392	0.000152948
SIX5	-3.68339	0.000743594
AC116552.1	-3.68115	0.00427572
CLDN9	-3.67992	0.00871653
C11orf94	-3.6793	0.0360437
NCLN	-3.67511	0.000170263
AC092127.1	-3.67126	0.0135394
TPT1-AS1	-3.67112	0.000714646
TMEM201	-3.67023	0.00031749
PKD1P5	-3.66899	0.00128472
BBC3	-3.66699	0.000114396
NXPH4	-3.65886	0.0144094
NACAD	-3.65438	0.0224679
AC020922.3	-3.65325	0.0415668
TNK2	-3.65127	0.000968869
HMBOX1-IT1	-3.65042	0.0172999
AC087741.3	-3.65014	0.00656433
LDHAP5	-3.64834	0.00840585
AS3MT	-3.64372	0.0312225
MISP3	-3.63797	0.00129971
ZNF316	-3.63747	0.000151722
AC120114.3	-3.6367	0.00062341
C20orf27	-3.63598	1.13436e-05
SLC12A9	-3.63446	0.000469395
ZNF785	-3.63089	0.000351494
FAM189B	-3.63013	2.22992e-05
SPON2	-3.6299	0.0447101
CIC	-3.6287	0.00144525
BOLA2-SMG1P6	-3.62775	0.00206684
AC006538.1	-3.62769	0.00122913
PIDD1	-3.62758	0.00622621
HAS2	-3.62325	3.56643e-05
AC010615.2	-3.62166	2.26423e-05
AC006330.1	-3.62111	0.00101685
AL513165.1	-3.6192	0.000150846
ERF	-3.61754	0.000237379
AC006486.2	-3.6162	0.00046044
TMEM120B	-3.61335	7.19193e-07
AC055713.1	-3.6131	0.0010802
MAP4K1	-3.60775	0.0235105
TGFB1	-3.60405	0.000198763
TMC8	-3.60249	0.0145433
APBA3	-3.60149	3.77418e-05
AC017116.2	-3.59704	0.00654267
AC118344.2	-3.59477	0.00427088
EML2-AS1	-3.59176	0.0447111
MESP1	-3.58908	0.000152201
SELENOH	-3.5875	0.0013253
PCNX3	-3.5865	0.000956156
AP003392.4	-3.58627	0.000712259
AC005838.2	-3.5852	0.0139812
SETD1B	-3.58268	0.00142791
COL7A1	-3.57988	0.00237691
AC092120.1	-3.57301	0.00941587
SNORD3A	-3.57012	0.0271315
TLCD2	-3.56736	0.00100661
NAT14	-3.5624	0.000302771
AC009088.1	-3.55008	0.00540439
SLC39A4	-3.54683	0.0010802
NACC1	-3.54489	0.00013111
SCAMP4	-3.5415	0.00148877
AC127070.2	-3.54113	0.0291414
AC009054.2	-3.54016	0.00499958
AL035587.1	-3.5386	0.00222837
PHACTR4	-3.53455	0.000163532
LINC00342	-3.53408	5.55787e-05
AC111170.2	-3.53137	0.00871653
AC099489.1	-3.53114	0.00844892
ARHGAP26	-3.52937	5.49157e-23
MAFK	-3.52605	0.000275224
KCNC1	-3.524	0.0202883
AL096870.2	-3.5225	0.0172629
AC004494.1	-3.5225	0.0149628
MT-TW	-3.52219	0.011132
AL133330.1	-3.52159	0.000705954
TSPAN10	-3.52048	0.00096119
RP1L1	-3.51864	0.0191027
AC084824.5	-3.51505	0.0244517
MROH6	-3.50575	0.00367638
AC021087.2	-3.50433	0.0046809
AC007686.3	-3.50407	0.0122172
BOP1	-3.5039	7.306e-06
AC093525.8	-3.49975	0.00293091
PRR29	-3.4973	0.0119173
TOR4A	-3.49716	0.000185086
AC090114.2	-3.4969	0.000891375
ELN	-3.49305	0.00218755
MMACHC	-3.48877	0.000110952
AC003101.1	-3.48703	0.0130723
AC018738.1	-3.48299	0.00752724
FOXD2-AS1	-3.48251	0.00190633
NYAP1	-3.48111	0.0419249
AP002761.3	-3.48017	0.0241354
AC019205.1	-3.47964	0.000941581
MIR193BHG	-3.47874	0.000504502
ARL10	-3.4753	0.0146502
AL035461.2	-3.46974	0.00195873
FAM53A	-3.46725	0.00235364
AC139530.1	-3.46543	0.00123335
RPLP0P2	-3.46419	5.91564e-05
CEBPZOS	-3.46398	7.05644e-05
AC006001.2	-3.46326	0.00567833
AC117382.2	-3.46151	0.0189953
GTPBP3	-3.45801	0.000249218
AC008982.2	-3.45738	0.00237034
FOXL2	-3.45691	0.0362951
UBALD1	-3.4567	0.00174152
TRPM4	-3.45603	0.000248486
AC074032.1	-3.45583	0.0108408
AC004233.1	-3.45061	0.0319465
BSN	-3.44539	0.000219573
HMGA1	-3.44456	4.54508e-05
AC007613.1	-3.44295	0.00944171
ADAP1	-3.44212	0.0034685
TFAP4	-3.44091	4.23875e-05
SLC2A1-AS1	-3.44032	0.00341834
IL11	-3.43277	0.0010755
AC004672.2	-3.43277	0.0307671
ZNF587	-3.43112	0.00018252
MMP25-AS1	-3.43006	0.00277868
TEDC1	-3.42883	0.00230812
TWF2	-3.4273	0.000226708
COL13A1	-3.4259	0.000133521
AC091563.1	-3.41044	0.00926451
FAAP100	-3.40825	0.000249218
FBRS	-3.40393	0.000463697
AC007342.1	-3.40208	0.0117364
AL591623.1	-3.40135	0.00889334
UBTD1	-3.40096	0.000223788
AC133550.2	-3.40061	0.0469222
CA12	-3.40035	2.5374e-16
AC092902.5	-3.39999	0.00236851
ZBTB7A	-3.39946	0.00122913
CYP2S1	-3.39748	1.96713e-05
C2orf50	-3.3928	1.91056e-06
IL9RP3	-3.39096	0.00215235
DOK7	-3.38767	0.00123278
EFHD2	-3.38725	1.8034e-05
VASN	-3.3859	0.00457065
AC122688.3	-3.38378	0.00075551
RN7SL674P	-3.38323	0.00105861
AC064807.1	-3.37629	0.00190633
AC100861.2	-3.37621	0.0115383
BEGAIN	-3.37569	0.00168412
NRTN	-3.36997	7.64503e-05
CLUH	-3.36491	0.000300193
MBD6	-3.36345	0.00149498
CTU1	-3.3605	0.0013284
PDLIM2	-3.35963	4.54508e-05
MIR1254-1	-3.35951	0.00304879
AC008946.1	-3.35827	0.015951
PRSS8	-3.35779	0.000419097
SLCO5A1	-3.35696	0.000325687
LBX2-AS1	-3.35653	0.00438736
SPATA2L	-3.35563	0.00162434
CGAS	-3.35188	5.25585e-05
AC073335.2	-3.3516	0.0233339
ARHGEF1	-3.35006	0.000469395
MT-TM	-3.34978	0.00814465
CAMTA2	-3.34973	0.000465658
WIZ	-3.34903	0.000677517
SPATA3-AS1	-3.34875	0.00262758
ZNF101	-3.34666	3.36468e-05
ATP5MGL	-3.3465	0.018719
AL390719.2	-3.3454	0.0289333
TCF7L1	-3.34529	0.0049736
AC007598.3	-3.3445	0.0240857
FMR1-IT1	-3.3426	0.0324295
COL27A1	-3.34227	0.000660342
PPP1R16A	-3.34161	0.000749021
AL513497.1	-3.34154	0.000741304
MOB3A	-3.33645	0.000532306
AP5B1	-3.33437	0.000676492
TNRC18	-3.33045	0.0032638
AC092718.4	-3.32535	0.00181823
SLC9A3R2	-3.32519	0.00120569
SCGB2B2	-3.32028	0.00656575
LINC00910	-3.3147	0.00718355
SLC35E4	-3.31384	0.00144115
LINC01569	-3.31158	0.000206995
FAAP20	-3.30979	0.000993238
AL391244.3	-3.30817	0.00063659
SNORA77	-3.30807	0.00283023
C16orf74	-3.30634	0.000126938
SLC16A13	-3.30537	0.00457565
RINL	-3.30383	0.00806954
AC068025.2	-3.30141	0.0108623
CAPS	-3.30136	0.000355936
AC008972.2	-3.30123	0.0236711
AC126474.2	-3.29964	0.000133105
SPPL2B	-3.2938	0.00292907
AHDC1	-3.29016	0.00592378
ARHGAP33	-3.28872	0.0139379
ZG16B	-3.28713	0.0277251
LDHAP4	-3.28693	5.77341e-07
PAK4	-3.27796	0.000531266
AP003559.1	-3.27667	0.0129461
SNORA47	-3.27649	0.00504078
ERFE	-3.27565	0.00118697
ZDHHC12	-3.27101	0.00122913
PKMYT1	-3.27036	0.00113013
RAB2B	-3.26957	9.5511e-06
SLC4A3	-3.26945	0.00140491
AL031282.2	-3.26536	0.00347237
AL121832.3	-3.26339	0.0176484
FBXL16	-3.26313	0.0010802
NBR2	-3.26224	0.000729064
STMN3	-3.25986	0.00077319
AC092171.3	-3.2559	0.00549267
OR10H1	-3.25376	0.00712227
RPS10P7	-3.25252	0.0115425
SLC25A45	-3.24994	0.00157127
AMMECR1-IT1	-3.24944	0.0130867
RPS6KA4	-3.2424	3.68819e-05
ALDH16A1	-3.24104	0.0019314
PCGF2	-3.23981	0.00170218
LINC01715	-3.23682	0.0360519
ZNF358	-3.23668	0.00299629
MED16	-3.23623	0.000897063
RNPEPL1	-3.23614	0.000749898
HELZ2	-3.23408	0.00163998
SELPLG	-3.23325	0.0190097
NECTIN1	-3.23117	7.81195e-05
RTN4R	-3.23103	0.00745686
HSD11B1L	-3.22991	0.0125179
AL669818.1	-3.22978	0.0425147
PLEKHN1	-3.22726	0.00237791
NKX2-5	-3.22554	0.0041595
HS3ST3A1	-3.22395	0.00634668
UPK3B	-3.21916	0.00239194
AC016586.1	-3.2187	0.00159841
RUNDC3A-AS1	-3.2175	0.000941595
PRR5	-3.21646	0.000142206
PHLDB3	-3.21482	0.00247627
FUT6	-3.21435	0.00656828
GPR137	-3.21252	0.0012956
ADGRL1	-3.20787	0.00111798
AC092117.2	-3.20754	0.000486749
SNORA38	-3.2021	0.000362394
CASKIN1	-3.20058	0.00283091
FOXK1	-3.20009	0.000248001
ATP6V0C	-3.19865	0.0257732
FAM102A	-3.19815	0.00111478
MCRIP1	-3.19745	0.00140433
SNHG20	-3.19587	0.000130279
EPN3	-3.19508	0.0011568
STBD1	-3.1949	0.00403263
CPNE7	-3.19474	0.00286604
CD14	-3.19421	0.0141319
AC027682.7	-3.19408	0.024551
KCP	-3.19285	0.0113058
AL118505.1	-3.18986	0.00262512
ABHD17A	-3.18395	0.00097579
SART1	-3.18353	0.000182273
LRCH4	-3.18189	0.00154339
AC027796.1	-3.18169	0.0380004
PSPN	-3.18034	0.00263496
AP003071.5	-3.17875	0.00136304
PLXNB3	-3.1774	0.00728314
RPL7L1	-3.17534	2.73225e-05
HAP1	-3.17472	0.000518726
TSC22D4	-3.17416	0.00230244
SLC7A5P1	-3.17394	0.0135549
PTMS	-3.17102	0.000737325
UQCC3	-3.17009	0.000469395
ZNF414	-3.16906	0.00540439
RHBDF2	-3.16243	0.000275224
MAP2K7	-3.15882	0.000936759
FLYWCH1	-3.15519	0.000600303
CBR3-AS1	-3.15406	0.00396708
AC008267.2	-3.14819	0.0432081
AL121658.1	-3.14754	0.0172999
B4GALNT4	-3.14095	0.000476347
AC112512.1	-3.14045	0.0186735
LRWD1	-3.13844	0.000309581
ADIRF-AS1	-3.13416	7.007e-05
REXO1	-3.12988	0.00148996
COL1A1	-3.12966	0.0303549
UNC5A	-3.12851	0.00480332
DPF1	-3.12666	9.58629e-05
RBM34	-3.12496	0.000617918
PEX26	-3.1239	0.000182273
SNAI3	-3.12356	0.0135835
DTX2	-3.12253	0.0018782
MFSD2B	-3.11694	0.00316873
RIPOR1	-3.11489	0.00174271
FSD1	-3.11222	0.000101763
AFF3	-3.11175	7.66691e-13
ZSWIM9	-3.11131	0.00441817
ZNF500	-3.11062	0.000731234
SLC4A2	-3.10862	0.00038886
SCLY	-3.10754	0.000661987
ARSA	-3.1069	0.0031484
A4GALT	-3.1067	0.00113013
SLC22A3	-3.10632	1.04026e-18
PILRB	-3.10572	0.00284091
SCAND1	-3.10377	0.0018057
ZBTB45	-3.10333	0.00320999
SRMS	-3.09933	0.0127623
PKD1	-3.09603	0.00321043
KMT2B	-3.09601	0.00237275
CCDC88B	-3.09551	0.00571121
FNDC11	-3.0947	0.00520951
JUND	-3.09412	0.00151671
ARHGDIA	-3.09271	0.000443863
MYBBP1A	-3.09264	0.000120449
AP000347.1	-3.0904	0.00372021
AC020910.1	-3.08825	0.0145723
AL353622.1	-3.08748	0.025438
PLEKHA4	-3.08567	0.00347654
AP001469.2	-3.08527	0.0425119
BCAS4	-3.08257	0.000152948
MNT	-3.08137	0.00115778
BOK	-3.08137	0.00147502
ADGRG1	-3.08098	0.00140332
AL033543.1	-3.08089	0.00433431
RPSAP36	-3.08055	0.0123381
AC008770.3	-3.0804	0.0111974
AC024575.1	-3.07931	0.0294939
CDKN1A	-3.07917	3.56643e-05
SLC16A1-AS1	-3.07814	0.000472962
SRCIN1	-3.07716	0.0492286
RABAC1	-3.07682	0.000961558
ADAMTS13	-3.07612	0.0184594
SETD1A	-3.07429	0.00200936
AC097263.1	-3.07181	0.0131121
RPL21P10	-3.0715	0.0443256
MMP25	-3.07125	0.049045
C15orf39	-3.06949	0.00173633
DMTN	-3.0684	0.000609192
LCN12	-3.06822	0.0320551
NCDN	-3.06811	0.000186035
ULK1	-3.06799	0.00324797
COG8	-3.06655	0.000355936
BANF1	-3.06604	8.22363e-05
NOC4L	-3.06362	0.000850635
AC016747.1	-3.06236	0.000623975
HSPBP1	-3.06201	0.000329895
AC092117.1	-3.06167	0.000352188
AGPAT2	-3.06063	0.000600758
PTOV1-AS2	-3.0597	0.00632821
DOT1L	-3.05927	0.000846215
MGAT3	-3.05911	0.00825553
PUS1	-3.05848	7.19551e-05
AC087289.5	-3.05751	0.00580758
SLC16A3	-3.0565	0.00062687
MLLT1	-3.05446	0.000365168
TMEM106A	-3.05127	0.00107907
KRBA1	-3.05093	0.000705954
GRIK5	-3.05069	0.00154109
MT-TT	-3.0501	0.00517612
MT-TP	-3.04679	0.00017725
FSCN1	-3.04462	0.00147502
SSPO	-3.04328	0.0365012
AP4S1	-3.04216	7.31792e-05
CCDC8	-3.039	1.08591e-05
LINC00896	-3.0374	0.0208154
SNORD3B-2	-3.03661	0.000220773
NCKAP5L	-3.0351	0.000479975
ZNF213-AS1	-3.03453	0.0013562
PORCN	-3.03394	3.53042e-07
AGMAT	-3.03369	9.39384e-05
GNB1L	-3.03226	0.00389425
AL591845.1	-3.02958	0.00809478
GRWD1	-3.02913	6.37766e-05
CCDC86	-3.02447	9.27266e-08
ARHGAP8	-3.02435	0.00135394
AC087276.1	-3.02387	0.0092369
INHBE	-3.02367	0.0112729
ADAMTS7	-3.02274	0.00113666
ZDHHC8	-3.022	0.00199739
ISG15	-3.02192	0.000133521
FBXL19-AS1	-3.02081	0.000891375
NSUN5	-3.02079	4.45654e-05
GCSH	-3.02038	0.00269827
ZNF696	-3.0189	0.000527767
LINC01315	-3.01857	0.0156312
AC010536.1	-3.01814	0.00827995
ZNHIT2	-3.01695	0.000660755
TP53I13	-3.01619	0.000898601
COL5A1	-3.01568	0.00718651
LY6E	-3.01428	0.000319506
PPFIA3	-3.01349	0.00154727
ZNF707	-3.01242	0.00109044
GAS2L1	-3.01189	0.00151671
CERS1	-3.01032	0.00120512
LAMA5	-3.00925	0.0170016
AC008537.3	-3.00854	0.0482206
PRRC2A	-3.00679	0.000922933
STAG3L2	-3.00671	0.000859215
CBX6	-3.00574	0.000315871
MFSD4A	-3.00488	0.0262122
BORCS8	-3.00402	0.00176927
HAGHL	-3.00385	0.00100661
NLGN2	-3.00362	0.00716758
AL117336.3	-3.00308	0.00178035
NDOR1	-3.00225	0.00233673
IGSF8	-3.00219	0.000212107
KMT2D	-3.00206	0.00142448
TMEM160	-3.00139	0.00164827
IGFBP5	-3.00072	0.0348116
COL6A1	-2.99909	0.00702369
TMEM161A	-2.99813	0.000743516
RNF125	-2.99707	7.64227e-05
SLC6A9	-2.99679	4.61252e-05
CTDNEP1	-2.99522	0.000371588
SBK1	-2.99498	0.00434236
POLRMT	-2.99457	0.000251428
RN7SL832P	-2.99224	0.0285868
CATSPERG	-2.99107	0.0067179
PLEKHH3	-2.98935	0.00419545
AC051619.6	-2.98755	0.0480958
PPP1R13L	-2.98658	0.0034599
AC027307.3	-2.98466	0.0289829
CDK3	-2.98444	0.0216843
PRXL2B	-2.98183	0.000223871
Z97634.1	-2.97971	0.0362545
CORO1A	-2.97879	4.7229e-05
AC005306.1	-2.97797	0.0484079
FAM83H	-2.97699	0.000814817
PPP1R14BP3	-2.9765	1.72984e-07
SSC5D	-2.97501	0.0303561
PARP10	-2.97094	0.00569422
SEZ6L2	-2.97074	0.00431314
FGFR1	-2.97048	1.4841e-11
SHANK3	-2.97026	0.000859505
TMEM86B	-2.96945	0.0151541
CARD8-AS1	-2.96788	0.0103967
SYNJ2-IT1	-2.96451	0.0470417
AC114811.2	-2.96403	5.54683e-17
KIF7	-2.96193	0.000771936
RCOR2	-2.9617	3.78771e-05
GAL	-2.96026	4.90907e-13
TAF1C	-2.96009	0.0019561
PAM16	-2.95929	0.00654267
PCOLCE	-2.9588	0.00347591
WNT9A	-2.95832	9.81633e-06
AC002044.3	-2.95801	0.018986
BOC	-2.9578	0.0137502
PLOD3	-2.95667	5.09942e-05
SLC22A20P	-2.95364	0.00255248
ZMIZ2	-2.95122	0.00155295
DIRAS3	-2.95105	7.62097e-06
MCRIP2	-2.94571	0.00046044
PITX1	-2.94542	0.00075551
ZC3H11A	-2.94504	0.00142448
FAM198B	-2.94388	7.80776e-05
AC016734.2	-2.94296	0.0116797
AC020978.7	-2.94206	0.0236928
TMC6	-2.93683	0.000781492
AC004771.3	-2.93658	0.0269019
ACAP3	-2.9357	0.00250888
C6orf132	-2.93448	0.00144192
MAFG-DT	-2.93413	0.00121262
COMTD1	-2.93267	0.00148905
PEAR1	-2.93218	0.000454193
APOBEC3C	-2.93215	0.00048225
CCDC9	-2.93097	0.00280601
SIRT6	-2.9308	0.00121215
GIGYF1	-2.92921	0.00247807
NGF	-2.92836	0.0348494
PFKFB3	-2.9257	1.09656e-07
KIAA1755	-2.92558	0.0183727
ZNF814	-2.92533	2.88452e-05
AC132872.1	-2.9237	0.00729636
FAM71F2	-2.9223	0.00444373
TRABD	-2.92135	0.000683953
CRIP1	-2.92056	0.0144249
CYP2D8P	-2.92028	0.0173457
MOSPD3	-2.91941	0.00678694
RILPL1	-2.91661	0.000443863
CD70	-2.91194	0.000185013
CYP4A22-AS1	-2.91012	0.00690362
PRR14	-2.91007	0.000476281
CD320	-2.9091	0.000243524
LRRC57	-2.9089	0.000274297
GNB2	-2.90833	0.000419258
SPHK2	-2.90568	0.00407875
SNAPC2	-2.90478	0.000198146
IER2	-2.90317	0.00093597
BCORL1	-2.90192	0.00125547
AARSD1	-2.90074	0.000524635
D2HGDH	-2.90046	0.00372261
ZYX	-2.89988	0.00301614
KRT6B	-2.89614	0.00729961
NFIX	-2.89583	0.00737352
HCFC1	-2.89364	0.00230165
AL360181.2	-2.89166	0.0200473
AC104162.1	-2.8908	0.0301964
POU2F2	-2.88971	0.0270135
EPN1	-2.88877	0.00136304
KIF26A	-2.88743	0.00339597
AK1	-2.88444	0.000909888
BRD4	-2.88047	0.0021045
AC136604.3	-2.87969	0.0313927
NUBP2	-2.87928	0.000762278
NOTCH1	-2.87773	0.00324356
RNU1-67P	-2.87722	0.0125179
FOSB	-2.87398	0.00678823
SLC35E2B	-2.87389	0.00149578
MIR210HG	-2.87335	0.00377689
ZNF579	-2.87325	0.00742805
UCP2	-2.87272	0.00224023
AURKC	-2.87269	0.0354078
LSR	-2.87255	0.00106508
AP002433.2	-2.87141	0.018915
TSNARE1	-2.87117	0.00145295
LINC01224	-2.86991	9.26559e-05
AC008764.10	-2.86824	0.00420245
TUT1	-2.86786	0.000828905
AC005696.1	-2.86733	0.0343845
RTN2	-2.86699	0.00203149
SCARB1	-2.86686	0.000111968
APLN	-2.86651	0.000218765
ZMIZ1	-2.86573	0.00326546
AC009078.3	-2.86567	0.00754865
AC010336.1	-2.86536	0.000302907
TMEM198	-2.86358	0.000583427
BMS1P2	-2.86282	0.00807879
LINC01012	-2.86179	0.00273567
ATG2A	-2.86163	0.001529
FKBP8	-2.86069	0.00148855
AC144831.1	-2.86036	0.0489238
AC022167.2	-2.85985	0.00740258
IL32	-2.85957	0.0163307
AC244033.2	-2.85902	0.00718355
AC091181.1	-2.85823	0.0227906
PPP1R12C	-2.85809	0.00248311
AC092139.3	-2.85768	0.00467218
RAI1	-2.85585	0.00424037
NR1D1	-2.85571	0.00153519
DGKQ	-2.8512	0.00265258
WNK2	-2.85117	0.00158477
TONSL	-2.85109	0.00191099
SDSL	-2.85047	0.00495541
RFX1	-2.84901	0.0104359
ENG	-2.84867	0.000288808
CYP27A1	-2.84645	0.0473069
ADAM11	-2.84583	0.000251428
WRAP53	-2.8458	6.20266e-05
ABCA7	-2.84552	0.00582589
PRKXP1	-2.84471	0.0366885
TMEM63C	-2.84088	0.000189707
NFKBID	-2.83875	0.00134617
SLFNL1-AS1	-2.83812	0.00165969
MARCH4	-2.83549	0.00106366
AC253536.6	-2.83491	0.0182436
SLC35C1	-2.83286	3.69799e-05
TAF6	-2.8321	0.000173956
RNH1	-2.83133	0.000945467
WIPF3	-2.83056	0.00473254
PKN1	-2.82926	0.000365589
OBSCN-AS1	-2.82797	0.0266499
LINC01273	-2.82668	0.0253182
NELFB	-2.8245	0.000597426
AC067852.3	-2.82449	0.00200819
CEP170B	-2.82437	0.00190257
TNKS1BP1	-2.8217	0.0005724
NME2	-2.82148	0.000863176
C4orf48	-2.81984	0.00740364
MFSD12	-2.81957	0.000376188
PLPPR2	-2.81784	0.00132152
DVL1	-2.81672	0.000133105
GABPB1-AS1	-2.81502	0.000227439
ITPK1	-2.815	3.27826e-07
RPS28P7	-2.81483	8.25903e-05
RBMX2P3	-2.81456	0.0372488
MLXIPL	-2.81446	0.0320749
INAFM1	-2.81417	0.0362083
NELFA	-2.8134	0.000999036
ARID3A	-2.813	0.00137005
PHKG1	-2.81133	0.00194576
GDF15	-2.81045	0.00183018
AC003102.1	-2.81014	0.0416174
UPP1	-2.80969	1.78663e-36
SYNE4	-2.80965	0.000537859
EPPK1	-2.80953	0.00175443
AC020658.6	-2.80901	0.0339225
AL161891.1	-2.80875	0.000807345
PIP5K1C	-2.8084	0.00757092
ATAD3B	-2.80805	0.000228028
MAVS	-2.80787	0.000756637
FRMD8	-2.80596	0.000736092
GNAS-AS1	-2.80572	0.00198584
EPOP	-2.80526	0.0089181
SERINC2	-2.80484	0.00201491
ZNF564	-2.80086	0.00235364
ZNF528-AS1	-2.80077	0.00307842
AP5Z1	-2.79973	0.00390957
TMUB1	-2.79828	0.000513922
DND1	-2.79647	0.0211962
MEF2D	-2.79619	0.000251428
PPP1R18	-2.79549	0.000223487
TMEM8A	-2.79368	0.000945467
TNFAIP8L1	-2.79316	0.00152615
DAGLA	-2.79301	0.00451049
CCDC151	-2.793	0.0105026
NFKBIB	-2.79287	0.000152533
RHPN1-AS1	-2.79067	0.000694426
ACBD4	-2.78834	0.000741304
PPARD	-2.78729	0.000197438
PROM2	-2.78719	0.00210184
SLC27A1	-2.78608	0.00384857
NOTCH3	-2.78436	0.0198286
DMPK	-2.78321	0.00607685
MATN1-AS1	-2.78192	0.0332602
CPTP	-2.78166	0.000737325
OGFR	-2.78152	0.000474081
BTBD19	-2.78128	0.00609819
AC093227.1	-2.78093	0.00394735
NPM1P27	-2.78036	7.306e-06
FAM157A	-2.77982	0.00851795
JMJD4	-2.77959	0.000251428
KCNJ11	-2.77759	0.00116495
AC138207.4	-2.77579	0.00191831
MREG	-2.7752	3.33751e-23
NR4A1	-2.77281	0.000251428
AL731563.3	-2.77029	0.0043559
RHPN1	-2.7693	0.00516467
RASAL1	-2.76657	0.00140739
AC093249.2	-2.76596	0.0171927
LIMS2	-2.76475	0.0157624
SEMA6C	-2.76359	0.00172069
RARA	-2.75933	0.00107907
GPSM3	-2.75794	0.0461207
PIGQ	-2.75686	0.00291261
PRAG1	-2.75635	0.00150418
KMT5C	-2.75626	0.00467681
CLDN3	-2.75207	0.00520714
RPUSD1	-2.75197	0.00120378
PRSS22	-2.75043	0.00228281
IL17RC	-2.74953	0.00108301
SNHG17	-2.74835	2.18923e-06
PTDSS2	-2.74414	0.000146296
FLNC	-2.74338	0.000142206
PPDPF	-2.74327	0.00999463
PQLC1	-2.74303	0.00118707
AC007952.4	-2.74236	0.00678823
MRPL38	-2.73859	0.00346897
GIT1	-2.7383	0.000305807
SOGA1	-2.73825	0.00325318
RIMS4	-2.73792	0.00126788
AC010618.3	-2.73604	0.00279522
AC012676.5	-2.73578	0.00839683
AL359397.2	-2.73553	0.00395654
BLOC1S3	-2.73529	0.000579561
SLC9A3-AS1	-2.73391	0.02327
ADGRE5	-2.73306	7.31792e-05
DUSP7	-2.73273	0.000233207
GET4	-2.73187	0.0396971
SLC52A3	-2.73155	4.45654e-05
SLC6A8	-2.73119	8.22363e-05
NES	-2.72983	0.000198146
RASL10B	-2.72872	0.000605881
AC145207.5	-2.72856	0.000138217
LMF2	-2.72727	0.00421614
NAPRT	-2.72651	0.00478932
AL359183.1	-2.72559	0.0222554
SEPT9	-2.72496	0.00030145
SLC29A2	-2.72478	0.000174443
PHETA1	-2.72458	0.000927358
SYT12	-2.72436	0.00337534
DUS3L	-2.72432	0.00198275
MYPOP	-2.7243	0.000844537
CEMIP	-2.72356	0.00234348
PNPLA2	-2.7231	0.00519834
HPS6	-2.7226	0.000311297
CC2D1A	-2.72143	0.00222316
AC093249.6	-2.72005	0.0396295
RIN3	-2.71958	0.000966816
WDR4	-2.71878	0.000326691
CDT1	-2.71862	0.0030449
LINC01772	-2.71776	0.00527283
DAPK2	-2.7165	4.07276e-07
PPP1R9B	-2.71437	0.000919877
MIR25	-2.71399	0.0444683
FAM171A2	-2.71391	0.00824384
MIRLET7BHG	-2.71253	0.00447801
METTL7A	-2.71215	0.00277793
MAP3K11	-2.71186	0.000469395
FLJ37453	-2.71159	0.0106059
SESN2	-2.70877	2.90026e-06
GNAO1	-2.70871	0.00642588
NUDT16L1	-2.70816	0.000401636
INAVA	-2.70787	0.000749021
PLCD3	-2.70787	0.00127121
ARRDC1	-2.70738	0.000563516
ZDHHC8P1	-2.70686	0.0318462
TTLL12	-2.70684	1.20903e-05
TCIRG1	-2.70672	0.00454844
HSD3B7	-2.70569	0.000433487
GPC1	-2.70543	0.00553366
SLC25A25-AS1	-2.70378	0.00283023
AC004967.2	-2.70359	0.00214155
TMEM198B	-2.703	0.00356305
KREMEN2	-2.70288	0.0196662
ZFHX2	-2.70214	0.0130183
MIR135B	-2.70175	0.0279463
ZNF486	-2.70081	0.000904826
CA15P1	-2.6987	0.0471579
BTBD2	-2.69832	0.00190215
SF3A2	-2.69726	0.00897724
AL354822.1	-2.69704	0.00687832
MIIP	-2.69643	0.00165444
GRK2	-2.69626	0.000464409
DGKZP1	-2.69406	0.008581
ZNF621	-2.69377	5.18211e-05
NDUFV3	-2.69354	0.000155936
TP53I11	-2.69296	0.00178687
PEG13	-2.69259	0.0077941
MYRF	-2.69156	0.00419545
KIF12	-2.68982	0.0150654
RN7SL220P	-2.68917	0.032751
PITPNM1	-2.68654	0.000749426
MTLN	-2.68509	8.84581e-05
FARSA	-2.68289	0.000105627
CACFD1	-2.68196	0.0071955
PHLDA2	-2.67885	0.00116583
AL596247.1	-2.6779	0.00675351
CROCC	-2.67534	0.00726682
ORAI2	-2.67343	0.000569146
IGFBP4	-2.67283	9.03968e-06
SMTN	-2.67097	0.00288066
AL049795.1	-2.66908	0.0186266
STAG3L3	-2.66891	0.00507459
PRKAR2A	-2.66802	2.83255e-07
ZNF625	-2.66558	0.0323167
TRIP6	-2.66493	0.000591733
ZNF688	-2.66461	0.0139379
AC022211.2	-2.66353	0.01752
SOX13	-2.66352	0.000991959
CROCCP2	-2.6622	0.00376326
RAB40C	-2.66154	0.00191355
SKI	-2.66085	0.0018057
AL133216.2	-2.66038	0.00653029
EVPL	-2.6579	0.0036485
KLHL21	-2.65778	1.05801e-05
SLC39A3	-2.65744	0.00145035
KCTD13	-2.65737	0.000941595
RABEP2	-2.65683	0.00230244
LINC01134	-2.65588	0.032093
C19orf25	-2.65567	0.00388116
TEPSIN	-2.65558	0.002331
PCDHB9	-2.65539	0.00120378
C18orf32	-2.65502	0.00920956
IZUMO1	-2.65487	0.00238822
RAC3	-2.65411	0.00086883
AL162586.1	-2.6541	0.0279475
SSBP4	-2.65373	0.00200588
ZC3H18	-2.65275	0.00151671
AC025449.1	-2.65168	0.0358597
AC118344.1	-2.65151	0.000602516
AL024507.2	-2.65069	0.0299805
AC110769.3	-2.65059	0.0151625
TRIM65	-2.65018	0.000450857
NPRL3	-2.64961	0.00262899
LINC00926	-2.64922	0.00861654
HIC2	-2.6489	0.000398064
BX255925.3	-2.64834	0.000800947
SH3RF3	-2.64688	0.000161374
RNF166	-2.6468	0.00221445
CACNA1I	-2.64487	0.000243988
SH2B2	-2.64277	0.00286846
AC130895.1	-2.64275	0.00574439
SLC2A6	-2.63764	0.000614597
LIMK1	-2.63434	0.000194781
AC005911.1	-2.63419	0.0328399
AL450998.1	-2.63225	0.0154835
SP2	-2.63221	0.00944388
TMEM170A	-2.63189	7.63835e-05
TBC1D13	-2.63148	0.000210743
MICALL1	-2.63129	0.000839113
SH3TC1	-2.63036	0.0105915
GFOD2	-2.62865	0.000413099
WDR90	-2.62783	0.00934479
R3HDM4	-2.62577	0.00056472
FKBP11	-2.62557	0.00202166
CABLES1	-2.62395	4.63037e-12
EFNB1	-2.62328	0.000115058
RNFT2	-2.62252	0.00138951
CSDC2	-2.62244	0.00770754
TECPR1	-2.62174	0.00156487
SLCO4A1	-2.61612	4.88859e-11
SH3GL1	-2.61504	0.00147502
KCNK6	-2.61234	0.000469395
WBP2	-2.61186	0.000302721
MLXIP	-2.61076	0.00233609
SFN	-2.6106	0.000413515
ZNF524	-2.61037	0.00224408
ZNRF1	-2.60986	0.000222545
AC120114.1	-2.60966	0.0138272
RPS18P9	-2.60681	0.00133417
PXN	-2.60588	0.00184435
KLHL26	-2.60554	0.00671356
IBA57	-2.60513	0.00447012
MMP11	-2.60433	0.0235296
FAM89B	-2.60366	0.00191213
C20orf204	-2.60211	0.0164723
CRCP	-2.60164	0.000545537
AL513534.1	-2.60094	0.0109544
SGSH	-2.60029	0.00499476
AP003419.3	-2.59913	0.0368788
MYO18A	-2.59837	2.92724e-05
ASB16-AS1	-2.59769	0.00527986
TRIM46	-2.59684	0.0225307
AC145423.3	-2.59615	0.0479084
LINC01002	-2.59516	0.0309587
AC080112.1	-2.59433	0.0126556
FMC1	-2.59374	0.0185607
FBXL12	-2.5914	0.000111198
AURKAIP1	-2.59044	0.000358871
TSSC4	-2.58981	0.0019561
VPS37C	-2.58975	0.00224023
SLC45A3	-2.58951	2.90083e-05
DOCK6	-2.58926	0.00420245
CAMK2A	-2.58815	0.0245063
ESRRA	-2.58765	9.19994e-07
POLM	-2.58484	0.000840249
UNC5B	-2.58459	0.0118635
AL133367.1	-2.58387	0.003948
RRP1	-2.58367	0.000273177
NOC2L	-2.58258	4.59992e-05
VWA1	-2.58137	0.00193502
AC105137.2	-2.58132	0.00269992
BRICD5	-2.58118	0.00766711
SLC25A10	-2.5805	0.00197904
KLHL35	-2.58043	0.0165415
GAA	-2.58036	0.0103813
ARID3B	-2.58034	0.000128964
SLC35F6	-2.57923	5.36814e-12
ZSWIM1	-2.57824	0.000282544
SREBF1	-2.57819	0.00239265
TMEM129	-2.57791	0.000336259
ALKBH4	-2.57696	0.00135232
RNF126	-2.57657	0.000499759
RHBDD3	-2.57638	0.00449705
PQLC2	-2.57544	0.000101763
TIGD5	-2.57502	0.0015687
MARCKSL1	-2.57478	0.000123555
PYCR3	-2.57301	0.00158439
SELENON	-2.57281	0.0022913
THBD	-2.57246	1.43299e-11
GMIP	-2.57218	0.00213977
ZNF787	-2.57198	0.00124547
RRN3P3	-2.56902	0.00159841
RPS19P1	-2.56879	0.012457
SGTA	-2.5676	0.000612024
JUP	-2.56695	0.00114872
PPP1R3F	-2.56688	0.00901475
BREA2	-2.56573	0.0124038
LRRC3	-2.56491	0.0106219
AC127024.8	-2.56368	0.00488247
TMEM104	-2.56337	0.00219521
TMEM132A	-2.56287	0.00213345
WHRN	-2.56279	0.00330589
THRA	-2.56199	0.000156844
KIAA1522	-2.56154	0.00427576
RTL8A	-2.56098	0.00111478
LRP5	-2.55811	0.00233476
CSK	-2.55801	0.000574723
UBE2Q2P1	-2.55639	0.00122913
ATXN7L2	-2.55637	0.00266781
RXRA	-2.55608	0.00308355
TRUB2	-2.5559	0.000749426
DAB2IP	-2.55423	0.00126201
TCEA2	-2.55389	0.00239194
CLCN2	-2.5507	0.000219799
CNKSR1	-2.55043	0.00686883
Z84723.1	-2.54993	0.0492107
EPHB4	-2.5495	0.000522452
OSGIN1	-2.54947	0.0400669
ANO9	-2.54933	0.00267049
ZC3H3	-2.54926	0.0034196
ARHGAP39	-2.54635	0.0119096
TMEM250	-2.54613	0.00146079
KRT16	-2.54524	0.00263943
CD276	-2.54515	0.000461715
BCL2L12	-2.54422	0.000321628
DHX37	-2.54419	0.000289557
MICAL1	-2.54357	0.000127586
ZBTB12	-2.54306	0.0198973
AMDHD2	-2.54101	0.00366859
ABCA2	-2.53961	0.00931652
RRP12	-2.53928	1.3364e-05
RPS19BP1	-2.53836	8.20146e-05
DUSP2	-2.53823	0.00111798
NBL1	-2.53814	0.00263496
XPNPEP3	-2.53585	0.000644486
RN7SL767P	-2.53581	0.00660214
WDR24	-2.53512	0.00257666
PDZD7	-2.53461	0.00261783
CASKIN2	-2.53461	0.00830777
PLEKHG2	-2.5346	0.00375635
KCND1	-2.53313	0.00389132
MEGF8	-2.53121	0.00603835
C17orf113	-2.53101	0.00712227
AL079304.1	-2.53085	0.0462541
DFFA	-2.5303	5.91549e-05
THRB-IT1	-2.5288	0.0114665
GRAMD1A	-2.52817	0.000507835
CYB5R3	-2.52806	0.00145686
KRT32	-2.52712	0.00277868
TBC1D10B	-2.52446	0.00103486
ZNF764	-2.52133	0.000330649
SOX9	-2.52037	8.54033e-06
AGPAT1	-2.51924	0.000104835
PRKD2	-2.51917	0.000472962
RAD9A	-2.51909	0.00141535
IRX5	-2.51828	0.000852569
LMNB2	-2.51775	0.000785785
GAL3ST2	-2.5169	0.0456991
PDP2	-2.51683	5.57114e-05
GINS1	-2.51617	0.000628151
LINC02210	-2.51511	0.00262731
PROB1	-2.51489	0.00224683
AC018553.2	-2.51471	0.032749
ROBO4	-2.51387	0.0455942
FBXO46	-2.51364	0.00861409
ALOXE3	-2.51356	0.0110793
CYGB	-2.51113	0.0269413
HMOX1	-2.5105	4.32979e-08
FTLP3	-2.50917	0.00025502
FHOD1	-2.50863	0.000287137
PNPLA6	-2.50836	0.00225175
TMEM184A	-2.50769	0.00118433
RRP9	-2.50657	1.07968e-05
CLN8	-2.50628	0.000277869
SPIRE2	-2.50438	0.00913308
MMP24OS	-2.50171	0.002331
TRIM58	-2.50114	1.23869e-07
ITPKB	-2.50077	0.000496233
OPA3	-2.50059	0.0034307
AC005865.2	-2.50054	0.00100598
GPER1	-2.49963	0.0298123
SNPH	-2.49945	0.000590509
PLEKHG5	-2.4993	0.00366752
TNNI2	-2.49895	0.0339576
DMWD	-2.4981	0.00227647
TIMM29	-2.49798	0.00024086
PEX16	-2.49619	0.00134369
RPP14	-2.49534	0.000104765
NDUFA11	-2.49469	0.000749426
FKRP	-2.49347	0.000510069
SNORA71A	-2.49328	0.00799118
CCDC183-AS1	-2.49205	0.0102839
RABL6	-2.49094	0.00273357
RBM38	-2.49012	0.000371735
BCAM	-2.49001	0.0468398
AP000446.1	-2.48978	0.0108782
AL606760.2	-2.48972	0.0159888
SLC35E2A	-2.48895	0.00525135
EXOSC5	-2.48857	0.000243988
CDC42BPG	-2.48804	0.0120661
PER1	-2.48692	0.0124509
MSLN	-2.48667	0.0112754
SDF4	-2.4865	0.000732214
NCCRP1	-2.48575	0.000623975
DISP2	-2.48536	0.00266317
FAM173A	-2.4853	0.00749804
SLC25A29	-2.48512	0.0014579
MDM4	-2.484	0.000312957
MIR4768	-2.48394	0.0214252
PRKCSH	-2.48305	0.000662402
PDLIM7	-2.48288	0.00559972
ZNF431	-2.48284	0.000408445
CTU2	-2.48245	0.00245758
COASY	-2.48133	0.000807565
TK1	-2.48007	0.000749021
AC004890.2	-2.47866	0.00987887
ARVCF	-2.47784	0.0184497
AC016734.1	-2.4773	0.0326442
SBF1	-2.47692	0.00189721
TIMM50	-2.4769	5.74199e-05
MROH1	-2.4755	0.0120763
TPCN2	-2.47528	0.00159891
AL512625.2	-2.47516	0.0282288
AC008915.2	-2.47472	0.0120545
MAZ	-2.47425	0.00149578
NOL12	-2.47415	0.014075
DDX54	-2.47391	0.000329086
APOBEC3F	-2.47299	0.00520951
NEIL1	-2.47265	0.0056037
SNX8	-2.47023	0.00234142
CTC-338M12.4	-2.46987	0.00253269
PANX2	-2.46968	0.00861654
EML3	-2.46903	0.00262758
FAM180A	-2.46856	7.80776e-05
CLCN7	-2.46724	0.00941587
NBEAL2	-2.46654	0.00268605
PTPN23	-2.46433	0.0115946
TBC1D17	-2.46411	0.0074492
ISOC2	-2.46366	0.00242671
CMIP	-2.46365	0.00238948
VPS37B	-2.46216	0.00120574
Z94160.1	-2.46185	0.0406299
PTPA	-2.4613	0.000246849
MBOAT7	-2.46128	0.00361215
LLGL2	-2.46103	0.00301307
SBNO2	-2.46053	0.0129334
AC096720.2	-2.45998	0.00311902
LENG8-AS1	-2.45985	0.00144525
TMEM94	-2.45875	0.00342421
AL353796.1	-2.45773	0.00371549
TMEM184B	-2.45683	0.000925604
C7orf50	-2.45602	0.00161588
MAP3K14-AS1	-2.45559	0.0155567
SIN3B	-2.45533	4.54508e-05
BMS1P4	-2.45436	0.00144573
ARSI	-2.45358	4.60005e-05
MRPL4	-2.45325	0.00013111
BAHD1	-2.45207	0.000711076
SNORA71B	-2.45079	0.00100698
PPM1F	-2.45034	0.000969617
MGAT1	-2.44922	0.000473267
AC008026.3	-2.44919	0.0324989
UBOX5	-2.44883	0.00190099
AL354707.1	-2.44863	0.0324442
GDPD5	-2.44843	0.00038299
AC025678.3	-2.44694	0.00419564
CYP26B1	-2.44642	0.00447926
MIER2	-2.44611	0.00367638
NME3	-2.44589	0.0102332
AC126474.1	-2.44492	0.0143673
ST6GALNAC4	-2.44274	0.00112458
DPP9	-2.44268	0.00092885
SLC9A3R1	-2.44267	0.00090228
POLD4	-2.4408	0.00375919
ZC3H4	-2.44072	0.00267756
HSF1	-2.44025	0.00198346
AL353597.2	-2.43808	0.0433168
FBXL8	-2.43789	0.0120903
CCDC61	-2.43776	0.0164574
AC012313.8	-2.43754	0.0184594
MARK2	-2.43744	0.00104277
AC118553.2	-2.43613	0.0100079
SNX15	-2.43325	0.00939525
TNFSF13	-2.43306	0.0109513
SLC27A5	-2.43134	0.000526217
NSMF	-2.43078	6.58864e-05
PHF21B	-2.42982	0.00403804
SIPA1	-2.42781	0.00347399
NRG2	-2.42756	5.71744e-05
KCTD17	-2.42696	0.00298758
LYPD3	-2.42694	0.0162508
UNKL	-2.42627	0.00449705
SPSB3	-2.42542	0.0105977
C1orf50	-2.42499	0.00162434
EXOC3-AS1	-2.4236	0.00393228
SALL1	-2.42277	0.0331067
PTP4A3	-2.42253	0.0190659
P2RX5	-2.42115	0.000130112
RPAP1	-2.42064	0.000568401
TNFSF9	-2.41926	0.00686804
GPR153	-2.41882	0.001254
UNC13D	-2.41816	0.0070994
IFRD2	-2.41814	0.000216773
AC068888.1	-2.4179	1.05992e-06
FAM83A	-2.41765	0.000135631
EXOSC6	-2.41584	0.000504634
LYPLA2	-2.41566	0.000612104
VARS	-2.41519	3.32673e-05
UBE2SP1	-2.4149	0.000749426
ILF3-DT	-2.4144	0.000345447
AC002128.1	-2.41419	0.0201527
SH2B1	-2.41288	0.00310413
ASAP1-IT2	-2.41265	0.0427305
RHOT2	-2.41247	0.00170454
HGH1	-2.41086	0.000404382
MBLAC1	-2.41083	0.0202385
BICDL2	-2.41082	0.0113052
PSMB2	-2.41039	3.56643e-05
GIPC1	-2.41032	0.00118697
ELMSAN1	-2.41015	0.000230767
ZNF714	-2.40989	0.000816071
SDC1	-2.40925	0.000219799
ADORA1	-2.40921	0.000804798
AL139317.3	-2.40911	0.0243828
GJC1	-2.40889	1.27579e-05
AC005070.3	-2.40688	0.00713486
CRELD2	-2.40672	0.00013111
TSR3	-2.40504	0.000240843
ZNF726	-2.40435	0.000840426
MIR3680-1	-2.40411	0.0363829
FERMT3	-2.40381	0.0258728
METRN	-2.40248	0.00335936
AIFM3	-2.40233	0.0454406
LDOC1	-2.40219	0.000800947
MRPL30	-2.4019	0.000130279
CPSF1	-2.4012	0.00302475
C1orf159	-2.40119	0.0359228
SGSM3	-2.39969	0.0410294
RHOF	-2.39913	0.000514439
SDHAF1	-2.39908	0.000839611
SNAI1	-2.39851	0.026685
B3GAT3	-2.39842	0.000828423
CCDC106	-2.39832	0.0169153
IFNAR2	-2.39714	0.00367638
SDHAF4	-2.39317	0.0139379
DDTL	-2.39313	0.0061278
FBXO41	-2.39309	0.000259639
GPAA1	-2.39139	0.00432612
ASIC1	-2.39059	0.00527986
TRIM8	-2.39052	0.00403263
DGKZ	-2.39004	0.00156907
OPLAH	-2.38909	0.0107386
REEP4	-2.38755	0.00277098
HSD17B1	-2.38697	0.00673367
TMEM109	-2.38663	0.00090228
CHTF18	-2.38609	0.0141
AC010538.1	-2.38546	0.0125438
PLXNA2	-2.38536	0.000124885
KLHDC4	-2.38533	0.000941581
NDUFS7	-2.3852	0.0034457
SLC38A10	-2.38511	0.0123618
S1PR2	-2.38507	0.000203313
FAM160B2	-2.38447	0.00478544
AL117379.1	-2.38318	0.00590976
RASIP1	-2.38312	0.000807565
PITPNM2	-2.38129	0.00703748
MKNK2	-2.38056	0.000916384
B3GNT7	-2.38017	0.00371982
ZBTB7B	-2.37942	0.000386962
EHD1	-2.37932	0.000513922
GPRIN1	-2.37852	0.000214304
PAK6	-2.3776	0.00420382
TOM1	-2.37741	0.00261783
DDX51	-2.37637	0.000849567
ZSCAN18	-2.37583	0.00114183
AC233280.1	-2.37505	0.0208527
ZNF205	-2.37484	0.00257773
SAMD1	-2.37458	0.00132992
MAPK12	-2.37355	0.00184114
HDGFL2	-2.37353	0.00224536
TMEM150A	-2.37264	0.000991454
TSPAN4	-2.37255	0.00304147
VWA7	-2.37246	0.0124306
RTL8C	-2.37228	0.000338115
THEM6	-2.37096	0.00134617
HDHD5	-2.37077	0.00040708
CACNB1	-2.36937	0.000382571
COQ4	-2.36905	0.002331
GNA11	-2.36871	0.00151551
AC093512.2	-2.36806	0.0175622
KATNB1	-2.36766	0.000964116
AC026471.1	-2.36758	0.00183594
PINK1-AS	-2.36718	0.0021268
FMNL1	-2.36689	0.00387659
LOXL2	-2.3661	0.00030145
TCF3	-2.36541	0.00230756
PRICKLE3	-2.36485	0.00033317
AC067852.2	-2.36397	0.000443863
AL365356.4	-2.36351	0.00582538
ZBTB8A	-2.36297	0.00271469
SRC	-2.36209	0.00186719
TLE3	-2.36172	0.00158439
P2RY11	-2.36121	0.0139835
BCAR1	-2.36018	0.00861954
ATAD3A	-2.36006	0.00121215
HSPA6	-2.35895	0.00584351
AC009996.1	-2.3585	0.00963539
LONRF2	-2.35801	1.3268e-06
AL356488.3	-2.35713	0.0213449
RHOG	-2.35581	0.000253039
KPNA7	-2.35546	0.000931876
CCDC120	-2.3554	0.00861654
UBXN2A	-2.35458	0.000247692
C3orf33	-2.35424	0.0135517
GSTT2B	-2.3538	0.0245531
ACVR2B-AS1	-2.35264	0.014878
EVI5L	-2.35202	0.00863951
MAB21L4	-2.35124	0.000941581
CENPB	-2.35101	0.000894418
ELOF1	-2.35081	0.00124917
SURF6	-2.35054	4.60005e-05
NPEPL1	-2.3494	0.0091164
ALG3	-2.34915	0.000283754
JOSD2	-2.34894	0.0347866
REX1BD	-2.34791	0.00434768
TMEM134	-2.34769	0.0115642
PRKAR1B	-2.34762	0.000450062
MAPK11	-2.3472	0.00870644
QSOX2	-2.34716	4.90665e-05
SEMA4B	-2.34612	0.000945467
ACD	-2.34522	0.000361194
KDM4B	-2.3446	0.00850216
PRAF2	-2.34399	0.0232497
IGHMBP2	-2.34395	0.000852027
ARAP1	-2.34336	0.00331391
TEX21P	-2.34148	0.0261399
LINC00623	-2.34074	0.0185511
CDC25B	-2.33912	0.000749898
SYT7	-2.33762	8.84581e-05
DDX19A	-2.33711	0.00113365
ABO	-2.3365	0.000646243
CALB2	-2.33627	1.2753e-09
SPC24	-2.33532	0.00323518
ASL	-2.33486	0.00102636
SLC3A2	-2.33476	1.48209e-08
MAFG	-2.33344	0.000296906
CRTC1	-2.33323	0.0130352
MAST3	-2.33261	0.0106615
FBLIM1	-2.33185	0.00195277
DDA1	-2.33174	0.000177198
AKT3-IT1	-2.33171	0.0127494
AC124798.1	-2.33054	0.000731973
SH2D3A	-2.33047	0.00282129
TADA2A	-2.33032	0.00137157
ZNF668	-2.32997	0.00236003
HOXB6	-2.32977	0.00813942
SIVA1	-2.32934	0.00374173
POLR2D	-2.32928	0.000161374
C9orf16	-2.32846	0.00772202
KSR1	-2.3264	0.000323458
REC8	-2.3257	0.00332952
AC011379.1	-2.32529	0.0153394
MTG2	-2.32517	0.00238246
LAMTOR4	-2.32503	0.000545537
MTSS1L	-2.32477	0.00723682
LINC00663	-2.32468	0.0154629
IRF3	-2.32457	0.00393273
ARFRP1	-2.32297	0.00337868
BCL7C	-2.32221	0.000803938
PPARGC1B	-2.32025	2.59455e-16
AP000941.1	-2.31979	0.0232143
FP565260.3	-2.3184	0.0223524
CRTC2	-2.31827	0.00178687
LIMD2	-2.3179	0.0441337
SHPK	-2.31781	0.0134253
NACC2	-2.31757	0.00114872
VANGL2	-2.31645	0.00321486
PKN3	-2.31639	0.0111324
STRN4	-2.31547	0.00277098
TRAPPC1	-2.31542	0.000399431
AC087286.4	-2.31436	0.0408095
ZSWIM4	-2.3112	0.027055
PRR11	-2.31021	0.000173121
FBXW9	-2.30751	0.00701998
RCE1	-2.30749	0.000350145
AL133551.1	-2.30593	0.0479303
AC021016.2	-2.30576	0.0114973
EME2	-2.30574	0.00910202
ZNF598	-2.30556	0.00157338
AMZ1	-2.30484	0.00146737
SH3BP2	-2.3046	0.00284646
PTK6	-2.30437	0.002583
SV2A	-2.30369	3.99601e-07
AKAP2	-2.30317	0.0471934
LINC00665	-2.30284	0.000334976
HID1	-2.30161	0.00431314
LSS	-2.30086	0.000593951
ANKRD2	-2.2985	0.0095681
COL4A2	-2.29756	0.00201586
AL034417.4	-2.29749	0.03568
CBX8	-2.29697	0.0017893
PHLDA3	-2.29614	0.00144115
TMC4	-2.29566	0.00430558
ADCK5	-2.29524	0.0224445
SHROOM1	-2.29398	0.0104053
LDLR	-2.29372	5.27233e-07
C7orf26	-2.29362	0.0011229
PIEZO1	-2.29263	0.0178117
AL391095.1	-2.29255	0.000185086
NRM	-2.29241	0.00604064
OAF	-2.29229	0.00156487
ACOT7	-2.29221	1.4018e-05
JUN	-2.29071	0.000744167
FBXL6	-2.28948	0.00435699
LPCAT4	-2.28938	0.00013111
MAP7D1	-2.28703	0.00161639
WDR18	-2.28271	0.00377086
PFAS	-2.28233	0.00112458
BORCS6	-2.28157	0.00748087
RN7SL648P	-2.28104	0.00690362
HPCAL1	-2.28049	6.53525e-05
DNM1	-2.28002	0.0179605
MTCO2P12	-2.27982	0.0397015
ADAMTSL5	-2.27865	0.0115383
ZNF428	-2.27797	0.00807504
NUDT22	-2.27764	0.00301137
GGA1	-2.2769	0.00279522
TRPM2	-2.27606	0.002331
KIF18B	-2.27595	0.0106219
ZBTB47	-2.27573	0.00644578
SFXN2	-2.27569	0.00474489
PHRF1	-2.2753	0.00382386
MFSD13A	-2.27514	0.00860155
PPP1R35	-2.27406	0.0137945
VASP	-2.27388	0.000174036
ZNF562	-2.27244	1.14665e-05
[truncated: 5,280 more rows]

## Sheet: Diff Exp PEO1 EPZ vs DMSO
Table S1D: Differentially expressed transcripts in PEO1 cells following EPZ treatment (9 days)
Gene	Fold-Change	padj
NF2	-21.9706	0.0276527
BCAS1	-9.76597	0.0403617
AL627309.1	-8.64107	0.0387608
HOXB-AS2	-6.59266	0.00570979
CRB2	-6.52906	8.68571e-06
RPL10P6	-6.04247	0.0485728
KIAA1324	-5.95578	0.0313978
AC124283.5	-5.94658	0.0260014
LINC02586	-5.89546	0.00701904
MIR3680-2	-5.89194	0.0201817
MIR5092	-5.55602	0.0450105
AC004233.4	-5.35186	0.00661673
PREX1	-5.14366	0.0312368
CACNA1H	-4.96273	0.0499832
SYNJ2-IT1	-4.93083	0.034979
ZNRF2P1	-4.55727	0.0456493
AC008972.2	-4.52523	0.00776778
BOD1P1	-4.38506	0.0469446
AC008040.2	-4.36602	0.0319095
VTRNA1-1	-4.27287	0.0445822
AL355483.1	-4.19798	0.0173282
FAM157C	-4.19077	0.0360176
RPL5P17	-4.16355	0.0351268
AC011462.4	-4.00704	0.045344
ANGPTL4	-4.00671	5.56823e-10
AC012676.4	-4.00116	0.032411
AL669818.1	-3.86911	0.0496451
POLR2J2	-3.7944	0.0344003
LINC02167	-3.70247	4.54607e-07
AC004816.1	-3.69454	1.82042e-19
SNORA74B	-3.66552	0.0454957
NHSL2	-3.66352	1.64858e-26
BGN	-3.59106	0.00196458
UNC5A	-3.54164	0.00386903
ADAMTS2	-3.52259	6.68187e-12
AC003101.1	-3.51918	0.0276527
GPC6	-3.49197	1.17349e-31
AMZ1	-3.44306	1.15512e-06
MIR125B1	-3.40244	0.0031195
MIR3167	-3.40007	0.0195133
FAM86B2	-3.34723	0.0132675
AP006248.3	-3.27968	0.048895
WT1	-3.27872	1.11515e-38
AC092120.1	-3.22938	0.04333
FAM180A	-3.22548	1.27042e-06
ITGA9	-3.1957	0.000118975
AC097059.1	-3.19133	0.0135432
GPER1	-3.16574	0.00343788
SLC7A5	-3.15623	1.28093e-05
AP006248.4	-3.09301	0.0340279
AC084026.2	-3.09052	0.00500063
BX571818.1	-3.08082	2.75664e-07
ADAP1	-3.07656	0.0205544
AC116552.1	-3.07054	0.0271035
TMEM120B	-3.0561	1.4255e-05
LINC00887	-3.03079	0.00213412
RAMP1	-3.00537	3.32139e-06
CA9	-2.99113	0.00716754
DOK7	-2.98422	0.0101982
OLFM1	-2.98134	0.000613761
KLF16	-2.9673	0.033342
FOSL1	-2.96494	0.000452882
COL18A1	-2.94346	0.037221
VASN	-2.94245	0.037455
KCNF1	-2.93887	2.22411e-05
PTGIS	-2.86814	1.26337e-07
AL354707.1	-2.84062	0.0135802
TRHDE-AS1	-2.83268	8.25751e-08
MARCH1	-2.82912	0.000139168
BDKRB1	-2.81916	1.80395e-06
KCNC4	-2.80274	7.53976e-05
AC111170.2	-2.78498	0.0404338
DSCAML1	-2.76096	2.85169e-05
FOXS1	-2.75585	0.000320718
PLCG2	-2.75505	3.40244e-21
HMGA1	-2.73423	0.00201198
CCDC106	-2.73192	0.00823211
ZNF296	-2.71529	0.0452742
AC016026.1	-2.7076	0.00634605
CALML3	-2.70118	0.0189254
MRC2	-2.68153	0.00075588
GPX3	-2.66984	1.89213e-05
GREB1	-2.66597	0.000729152
AL031595.3	-2.65541	0.0424186
TEX22	-2.65114	0.00688505
TRHDE	-2.64769	2.10774e-06
SORCS2	-2.6356	0.000114081
C16orf74	-2.63185	0.00430848
KIRREL3	-2.61218	2.99458e-05
FGFR1	-2.60447	1.60934e-09
GJC2	-2.58991	0.0484588
KCNB1	-2.5808	7.53862e-08
UGT2B7	-2.58053	1.57277e-12
CCDC85B	-2.57982	0.0486367
LTBP2	-2.57376	0.00100032
B4GALNT3	-2.55391	5.59364e-05
FP565260.3	-2.55349	0.0337146
ESM1	-2.54323	9.28703e-06
SLC22A31	-2.53975	0.049535
NAT8L	-2.5212	0.0388445
LONRF2	-2.52093	4.43179e-08
PKDCC	-2.51281	2.43155e-07
SPAAR	-2.49058	0.0135425
SIRPB3P	-2.48512	0.00307303
EFNB1	-2.4706	0.000324572
AR	-2.46298	9.00974e-28
PRIMA1	-2.45563	0.000570252
AC008264.2	-2.4537	0.0020978
ABTB2	-2.4504	0.000121503
POU5F1	-2.44781	0.0280583
NTN1	-2.44158	0.00314706
ACOX2	-2.42555	0.0403617
KCNK6	-2.41054	0.00279167
S100A1	-2.40692	0.000143951
CA12	-2.38541	3.45031e-14
IRX5	-2.38334	0.000172765
SCNN1G	-2.38262	2.81684e-34
TMEM201	-2.37909	0.0451274
SLC19A1	-2.37723	0.0369767
MYOSLID	-2.36473	0.0293131
NXN	-2.36153	0.00181106
MPV17L	-2.3512	0.0234249
EFHD2	-2.34698	0.00805487
PODXL	-2.34163	3.41564e-35
MIR3619	-2.33789	0.00083957
LRIG1	-2.32622	5.2483e-56
BNC2	-2.31858	1.20389e-07
AC079316.2	-2.30088	0.0282153
KCNMA1	-2.29332	5.40558e-30
CORO1A	-2.26355	0.00642943
TBXAS1	-2.25997	0.0097445
HEPHL1	-2.25318	0.0329551
WT1-AS	-2.24278	1.81131e-06
TNF	-2.24187	0.00209254
HAS3	-2.23625	2.10031e-06
SCARB1	-2.2216	0.00433638
SLC49A3	-2.21822	0.0454956
SLC7A2	-2.208	6.69494e-05
MT-TP	-2.17684	0.0164875
HOXB3	-2.17408	5.57278e-05
PLCD1	-2.16646	0.00209518
MMRN2	-2.16581	8.32907e-06
SKI	-2.16378	0.0424186
RHBDF2	-2.16239	0.0425458
MLLT1	-2.15923	0.0411534
TNS1	-2.15114	0.00112482
SULT1A1	-2.14768	0.0171827
FOXD1	-2.14685	5.99984e-11
C16orf45	-2.14458	9.77888e-31
ACOT7	-2.14092	0.000127253
IGSF9B	-2.13478	0.0454956
ALX3	-2.13273	0.00455022
RHOF	-2.13117	0.00683136
FOXL1	-2.13066	1.6461e-06
OLFML3	-2.12173	2.50934e-08
THRSP	-2.12057	0.00969045
ARHGAP26-IT1	-2.11923	0.017885
ARHGAP26	-2.10197	3.91266e-08
OBP2B	-2.10119	0.00196458
CRACR2B	-2.09331	0.0249296
AL928654.1	-2.08795	0.00158492
HOXC8	-2.08732	0.0443735
MYO18A	-2.06764	0.00332139
RTEL1	-2.06551	0.0347511
PRR5	-2.06418	0.0480357
SLC2A4RG	-2.06288	0.0167484
TFAP4	-2.05991	0.0484862
DCDC2	-2.05877	4.11392e-08
MYLK2	-2.05875	0.0291119
SCNN1B	-2.05733	7.70456e-06
MICAL3	-2.04623	0.000399932
LRP5L	-2.03894	0.0031195
ABCC1	-2.03881	0.00201198
AL732372.2	-2.03593	0.0350289
RN7SL745P	-2.02941	0.0195133
SEPT9	-2.02568	0.0334273
TSPAN15	-2.02441	7.60091e-08
AL109809.2	-2.01783	0.00841742
PVT1	-2.01255	1.63407e-06
CDC42EP4	-2.01214	0.00925807
PIPOX	-2.00979	0.0249186
AP002833.3	-2.00859	0.00297496
BTBD11	-2.00328	6.68187e-12
MT1L	-2.0004	0.004078
GRTP1	-1.99398	0.00635671
SLCO4A1	-1.9937	8.78494e-05
AC009549.1	-1.99327	0.0166478
CSF1	-1.99002	0.0249296
KANK4	-1.98671	1.35465e-07
AL592158.1	-1.9855	0.0371287
BIN1	-1.98306	0.0323245
DHRS2	-1.97723	0.000544633
FAM83A	-1.97095	0.00904817
ATOH8	-1.97035	0.0261483
NR6A1	-1.97013	2.44079e-05
ADAM19	-1.96653	2.4953e-05
WDR4	-1.96101	0.0454957
RIN1	-1.9538	0.0252528
CABLES1	-1.95268	3.92114e-07
IRX3	-1.95075	0.00171211
AC009518.1	-1.94217	0.00756536
SLC4A11	-1.93543	0.0387213
ZDHHC14	-1.93414	0.0221737
ADAMTS17	-1.93102	0.0031195
PAX8	-1.93077	0.00230969
LINC00899	-1.92829	0.000586986
POLR3DP1	-1.92694	0.0465359
GOLGA2P10	-1.92642	0.0070258
TIMP3	-1.92032	5.22291e-06
TBX3	-1.91987	0.00112877
CXXC5	-1.91655	0.00555821
SLC6A8	-1.91324	0.0326678
ECE1	-1.91004	0.00209254
BAG3	-1.9063	3.6849e-06
SLC27A5	-1.90441	0.0306425
PEMT	-1.9039	0.0318742
AGFG2	-1.90125	0.01892
FUOM	-1.89423	0.0203012
WNT9A	-1.88988	0.0371116
NOP2	-1.88668	0.0291119
ZNF814	-1.86974	0.0462963
RAPGEF3	-1.86793	0.0320401
CCDC78	-1.86526	0.0425458
ADPRHL1	-1.86277	0.0121973
KAZN	-1.86078	0.018081
FGD1	-1.8578	0.0454956
LINC00665	-1.85555	0.0228671
SUSD3	-1.85258	0.00259068
OSR2	-1.85143	0.00887055
BAIAP2	-1.84703	0.0367144
UPK1B	-1.84482	3.19296e-05
SLC1A5	-1.8435	0.000167902
THAP4	-1.84181	0.00228913
PFAS	-1.8417	0.0465891
AC246787.1	-1.83829	0.0285571
EMX2OS	-1.83508	0.00934226
CSRP1	-1.83416	2.72069e-24
NSMF	-1.82318	0.0155291
EMX2	-1.8227	0.00140469
MAP3K9	-1.81859	8.93884e-07
TTLL12	-1.81751	0.0285665
ITPK1	-1.81284	0.0123659
TENM4	-1.80788	5.49545e-05
ABO	-1.8058	0.0411552
XRCC3	-1.80245	0.0478978
IRF2BPL	-1.8009	0.0434663
PRR7-AS1	-1.79972	0.0382176
SCUBE3	-1.79868	0.0469983
KIAA1671	-1.79241	0.0201817
NRP2	-1.78789	2.43729e-22
SEMA6A-AS1	-1.78786	0.048624
RELT	-1.78271	0.0495914
SLC27A3	-1.7825	0.045743
GEM	-1.77572	0.00118263
LSM10	-1.77381	0.000586986
VARS	-1.77079	0.0220231
SNHG17	-1.76929	0.0260776
AGT	-1.7679	0.0031195
MLPH	-1.76284	0.0217984
HK2	-1.76242	1.06496e-05
RIMS3	-1.76181	0.000356969
DNPH1	-1.76114	0.0201817
ECI1	-1.76103	0.0122189
DGKI	-1.76019	0.00182418
MAPKBP1	-1.75952	0.000179051
MB21D2	-1.75864	0.000919274
MIR100HG	-1.75747	0.000213172
HOXC9	-1.75263	0.00281335
PPP1R14BP3	-1.74536	0.0450105
IGF1R	-1.74084	0.00474508
NOL4L	-1.73558	0.00951622
AJAP1	-1.73497	7.96347e-08
QSOX2	-1.73181	0.0265885
TEF	-1.73023	0.0485728
MIR503HG	-1.72817	0.00284119
EFNA5	-1.72777	5.00607e-07
WNT7A	-1.72772	0.00869246
HPDL	-1.72528	0.0250719
RHOD	-1.72349	0.0114117
SHB	-1.72096	3.6849e-06
ZFHX3	-1.71736	0.0298175
ENO3	-1.71639	0.0284404
SCO2	-1.71588	0.0477154
CAMKK1	-1.71585	0.0364559
DIRAS3	-1.71522	0.0074711
CALML3-AS1	-1.7144	0.0022468
IGF2BP2	-1.71196	7.03867e-05
METRNL	-1.70373	0.0304083
NCS1	-1.70368	0.0012087
TENM2	-1.70092	0.00734981
ZBTB48	-1.70042	0.00771176
MAST4	-1.69955	1.31129e-05
TCF7	-1.69885	0.00716754
ITGB5	-1.69772	2.05657e-06
DEPTOR	-1.69752	0.0151075
ABCA4	-1.69676	1.34428e-10
TGM1	-1.6895	0.0117325
PDLIM4	-1.68946	0.00943533
DAAM2	-1.68814	0.00109052
GJC1	-1.68807	0.0314417
ERCC2	-1.68355	0.0415113
CAD	-1.68242	0.0136392
RPP25	-1.67532	0.0436434
PPRC1	-1.67333	0.0358438
MYC	-1.6682	8.39989e-08
DFFB	-1.65682	0.0093603
F3	-1.64844	1.00961e-18
ZNF665	-1.64762	0.0135432
FAM174B	-1.64754	0.0373397
TLL2	-1.64683	0.0433602
AC022211.1	-1.64494	0.0236683
CLBA1	-1.64061	0.00385319
CBLN1	-1.64003	0.00127964
IRS1	-1.63874	0.0406748
CISH	-1.63403	0.0019316
AGPAT3	-1.63401	0.0337146
LPCAT1	-1.63327	0.00140469
SLC25A25	-1.63203	0.0367144
KLK8	-1.629	0.00947364
ENTR1	-1.62884	0.000175541
PER2	-1.62821	0.00798019
UBE2O	-1.62466	0.0372895
YDJC	-1.62341	0.0448163
BSG	-1.62013	0.0454956
PPARGC1B	-1.61363	4.08866e-06
VEGFA	-1.61337	0.00922705
TWIST2	-1.613	0.0033712
NMRAL1	-1.61144	0.0465723
GRAMD1B	-1.61053	0.000860755
NUP210	-1.60927	0.0176143
MGMT	-1.60869	0.0109871
PARVB	-1.60779	0.048624
GCN1	-1.60709	0.0366459
DLGAP1	-1.60316	0.0217984
FJX1	-1.60194	0.0167649
GLI3	-1.59679	0.000327554
CHD7	-1.5917	6.68187e-12
MICB	-1.59107	0.0236346
ADIRF	-1.58733	0.00109943
ELF4	-1.58246	1.79611e-05
ARHGEF2	-1.58187	0.00505904
GPT2	-1.57921	0.021247
SYNJ2	-1.57513	1.63391e-08
GPR143	-1.5717	2.44232e-07
DAPK1	-1.57115	1.21275e-06
B4GALT2	-1.57079	0.0340425
KSR2	-1.56728	0.045344
CLMP	-1.56632	2.81899e-06
SLIT2	-1.56564	9.01706e-07
SPOUT1	-1.56461	0.0469983
AC125807.2	-1.56169	0.0377349
ANPEP	-1.56028	0.0478978
SH3BP5	-1.55981	0.000231642
EVA1C	-1.55743	0.00186556
FBXO31	-1.55544	0.0443735
FP565260.1	-1.55523	0.0244742
PPP2R2C	-1.55428	2.57885e-08
SLC43A3	-1.55113	0.000712933
MIR29B2CHG	-1.55041	0.0411534
TRAP1	-1.54972	2.95907e-09
OGDHL	-1.54762	0.0192302
ZFP36L2	-1.54722	0.00805415
EEF2K	-1.54588	0.048156
THY1	-1.53874	3.15246e-05
PSAP	-1.53844	0.0142976
CMTM7	-1.5344	0.00664469
PRR34-AS1	-1.53318	0.000375852
IL4R	-1.53297	0.00500063
MYEOV	-1.53213	3.00201e-07
NLE1	-1.52621	0.0104534
ASS1	-1.52595	5.24463e-09
JPT1	-1.52475	5.59364e-05
FAM86EP	-1.52191	0.0256899
GAB2	-1.51932	1.08122e-09
PISD	-1.5178	0.0249649
OSBPL10	-1.5174	2.72397e-06
COTL1	-1.51696	0.0102622
OVOL2	-1.51651	2.38347e-05
MUTYH	-1.51548	0.049535
DNMBP	-1.51421	6.42157e-05
GNAS	-1.51407	0.0424186
PPP1R26	-1.51099	0.0499832
AC006504.5	-1.50965	0.00716754
SLC35F6	-1.50581	0.0161669
CHST3	-1.50578	8.83656e-09
DCTPP1	-1.50547	0.0093603
CCDC137	-1.50369	0.0469983
ADORA2B	-1.50332	0.00799626
LOXL1-AS1	-1.49851	0.0045401
XDH	-1.49551	0.000415297
PANK4	-1.4955	0.0289206
PFKP	-1.49392	0.0140957
SLC25A19	-1.49299	2.95916e-05
RREB1	-1.49258	0.0145486
TRAF3	-1.4914	0.010892
TOMM5	-1.48799	0.0267137
SPEN	-1.48746	0.0176143
GALNT18	-1.48571	0.0249106
TCOF1	-1.48559	0.0082323
ATG4B	-1.48268	0.043136
SLC22A5	-1.47961	0.00344884
WDFY2	-1.47915	0.00200216
CHST11	-1.47887	0.000213555
ADCY7	-1.47876	0.0114117
PDIA5	-1.47772	0.00313928
OTUD7B	-1.47757	2.26277e-07
CPSF4	-1.47737	0.0410465
ESR1	-1.47637	6.65453e-06
HIPK2	-1.47395	0.00279577
SLCO3A1	-1.46996	0.00349837
CCBE1	-1.46789	7.0727e-05
GALNT2	-1.46786	0.000897187
SLC3A2	-1.46756	0.0454957
POLE	-1.46468	0.0419542
CHCHD6	-1.46215	0.0213106
SMYD5	-1.46196	0.0201817
PACSIN2	-1.46085	0.0184671
LINC01835	-1.46004	0.00241249
SLC22A3	-1.45798	0.0229242
PER3	-1.45452	0.000248695
APBB2	-1.44971	0.0144526
DHODH	-1.4489	0.0269885
HOXB4	-1.44739	0.0148115
TEX2	-1.44626	8.65221e-05
TXNDC12	-1.44588	0.0297356
C12orf65	-1.44315	0.0218144
EPN2	-1.44177	0.0454956
TMCO6	-1.44108	0.0480414
BLOC1S4	-1.44052	0.0187688
URB1	-1.4403	0.0201443
RBM19	-1.44022	0.0390963
POLR1E	-1.43452	0.0203219
LSM7	-1.42977	0.0443735
WDR27	-1.42966	0.0294659
TSEN34	-1.42818	0.0319041
SLC7A1	-1.42548	0.0159796
PPIF	-1.425	0.00193581
PAICS	-1.4235	0.00522818
DAZAP1	-1.4233	0.0478978
MAP4	-1.42144	0.000626744
FHL2	-1.41955	0.000833744
FRMD3	-1.41791	0.0454956
DZIP1	-1.41767	0.000121503
AL118506.1	-1.41765	0.0348158
NT5C	-1.41372	0.019516
SRGAP1	-1.40977	0.0340425
COBL	-1.40787	0.000109072
TRIM55	-1.40652	0.0215596
MICAL2	-1.40442	2.73805e-08
RASSF3	-1.40326	0.0227483
SH3KBP1	-1.39989	0.00430848
EXT1	-1.39935	5.53876e-08
MAST2	-1.39493	0.00874566
PRMT7	-1.39207	0.0462457
AKAP12	-1.39097	6.84818e-06
MFHAS1	-1.39047	0.00537911
ZNF418	-1.38989	0.0230544
LRP4	-1.38781	0.0306425
STIM1	-1.38489	0.0389685
TOP1MT	-1.38451	0.0305163
SLC2A1	-1.38108	0.0211828
NMB	-1.37985	0.0122189
FYCO1	-1.3793	0.0129402
SLC35G2	-1.37914	0.016699
JARID2	-1.37665	0.00734371
NSD2	-1.36796	0.000735281
EPB41L3	-1.36754	0.0280139
FNBP1	-1.36649	0.00156431
RAB3B	-1.36573	0.000412136
LAMA4	-1.363	0.000167242
PEX10	-1.36149	0.0282506
HK1	-1.36089	0.00159631
ENTPD6	-1.36067	0.0312368
MYH10	-1.36005	2.17734e-05
USP31	-1.35962	0.00959782
PDGFRL	-1.35259	0.035774
MRPS25	-1.3519	0.0359745
NAT10	-1.34932	0.0132357
WNT3	-1.34809	0.00477514
FOXP1	-1.34751	0.0082097
SLC25A37	-1.34681	0.048624
BCOR	-1.34541	0.0455846
TNIP1	-1.34218	0.0443735
MCAT	-1.33817	0.0118194
ZNF90	-1.33728	0.00577275
BLACAT1	-1.3348	0.0350407
MCM3AP	-1.33393	0.0411534
CHST10	-1.3318	0.0313978
ERN1	-1.32809	0.036915
MMS19	-1.32493	0.000249073
MREG	-1.3228	0.0382071
FLNB	-1.32267	0.0171827
ZDHHC9	-1.32264	0.0235342
UPP1	-1.32236	0.0210453
ZFYVE21	-1.31955	0.00822878
RPIA	-1.31755	0.0297632
POMGNT1	-1.31715	0.0291594
ANGEL1	-1.31589	0.00819217
ACLY	-1.31023	6.99133e-05
METTL8	-1.30512	0.0285665
SNX9	-1.30493	0.00890483
EARS2	-1.30467	0.00155276
DDX55	-1.30465	0.00419165
CYP4F11	-1.30439	0.00162256
ARL4C	-1.30308	8.0737e-06
SEMA5A	-1.30253	0.0428606
MED13L	-1.30077	0.0227439
NOMO1	-1.29675	0.032411
GGA2	-1.29525	4.49901e-05
TMEM97	-1.29508	0.0463104
DUSP4	-1.29501	0.0231965
TIAM2	-1.29231	0.014997
TGFBRAP1	-1.29135	0.00219463
FAT2	-1.28961	0.0107915
WDR5	-1.28915	0.0450105
CDH3	-1.28886	0.0298308
RPS2P5	-1.2858	0.0252528
TULP4	-1.28294	0.0288857
IMP4	-1.28111	0.0267725
ALDH1A3	-1.27921	0.00298689
EIF4EBP1	-1.27767	0.0455846
AGO2	-1.27487	0.0189297
EHD4	-1.27379	0.0403877
SORD	-1.27356	0.0309376
ANKRD27	-1.2733	0.0031195
ATP2B4	-1.27277	0.000864661
YARS	-1.2724	0.0019316
MAPKAPK3	-1.27143	0.0161331
SLC6A6	-1.26919	0.0260014
RPS2	-1.26739	0.0176452
ERC1	-1.26737	0.00571517
CELF1	-1.26341	0.0465997
CYTOR	-1.2631	0.0387213
PRR13	-1.26153	0.0390902
SHC3	-1.26152	0.0306425
NUP85	-1.25462	0.0306425
TWNK	-1.25325	0.041435
CHSY1	-1.25277	0.000127289
ATP9A	-1.25057	0.0455792
TLN2	-1.24953	0.0488849
UCK2	-1.24714	3.1777e-05
FHOD3	-1.23655	0.0003193
SMAD3	-1.23415	0.0249426
XPO6	-1.23119	0.000732918
ZNF274	-1.22959	0.0122189
MGAT5	-1.22787	0.000201311
APLP2	-1.22729	0.0139083
SMARCD2	-1.22295	0.0223907
ZC3HAV1	-1.22281	0.00643442
XPO5	-1.22026	0.031255
KANK1	-1.21507	0.0113086
MOCOS	-1.21318	0.0291092
TTF2	-1.21169	0.0021518
GFOD1	-1.21061	0.0415278
LAS1L	-1.21023	0.0429751
PTGFRN	-1.20847	0.0155233
RRP1B	-1.19277	0.0248536
FAM120A	-1.18752	0.047192
PABPC4	-1.18309	0.0388445
BICD2	-1.18032	0.0387213
SNRPA	-1.17329	0.0480309
FBH1	-1.17246	0.0267725
TFAP2C	-1.17186	0.0468705
CMTM4	-1.15666	0.0118631
APP	-1.1463	0.00489013
SNX19	1.12547	0.0459894
TMEM43	1.16926	0.0342731
ETV3	1.18975	0.0494444
CAMK2G	1.19068	0.0255372
GPR161	1.19481	0.0394143
PKP4	1.20346	0.0426214
RAB5B	1.20969	0.014997
VCL	1.21558	5.32161e-05
RNF144A	1.21923	0.037751
ERVK13-1	1.23181	0.0267539
C6orf89	1.23622	0.0267539
CLMN	1.23733	0.0435373
LATS2	1.23839	0.0163099
EMP2	1.26889	0.0462963
SFMBT2	1.26902	0.0309861
LCN2	1.27178	0.0186764
PXYLP1	1.27505	0.0448163
KLF6	1.27567	0.00209518
ZNF397	1.27749	0.0442932
SOAT1	1.27791	0.0454956
PAX6	1.28227	0.00850186
CHMP1B	1.28894	0.0171827
KLHL42	1.28915	0.00223298
RSU1	1.28994	0.0450105
ATG14	1.29077	0.0165987
TMEM154	1.29203	0.012193
WLS	1.29468	0.016028
MOB3C	1.29701	0.0121063
STK38	1.29764	0.0111412
CYP1B1	1.30161	0.00951622
PNRC1	1.30259	0.00874734
KIAA1217	1.30376	0.047427
RAB6B	1.3043	0.00877032
ZYG11B	1.30787	0.00233254
CRY1	1.30944	0.0283027
RCAN3	1.30949	0.00597251
HERC6	1.31324	0.0428606
ACOT9	1.31337	0.0336678
PHLDA1	1.31341	0.017044
SH3TC2	1.31523	0.00480178
NUAK1	1.31681	0.0229932
FBN1	1.3181	0.00169499
PTPRG	1.31844	0.0032231
CPNE4	1.31934	0.0450105
CALCOCO1	1.32918	0.00909272
FAM84B	1.33011	7.81973e-05
ZBTB18	1.3324	5.23794e-07
KALRN	1.33346	0.0388445
FAH	1.3336	0.0387308
H1F0	1.33432	0.00609887
SRSF8	1.33466	0.0104864
LARP6	1.33841	0.0043752
WWTR1	1.34156	0.0042401
NUB1	1.34338	0.0118194
NREP	1.34356	0.017577
TJP2	1.35114	0.0460871
RAP2B	1.35222	0.00717974
TBC1D32	1.35301	0.00344884
FRK	1.35367	0.00122694
ATF7IP2	1.35438	0.0169828
BCL6	1.35562	0.00604727
LOXL4	1.36003	0.0299187
GFPT2	1.36308	0.031541
JADE1	1.3658	0.0217984
CENPC	1.36668	0.0187331
PRKCH	1.36743	0.0130262
TP53I3	1.36868	0.00290966
DNAJC1	1.36905	0.0424509
GPR137B	1.36963	0.0388445
ATP6V1F	1.37238	0.0469983
EPC1	1.37313	3.52048e-05
LAMB1	1.37446	2.67375e-11
AC015813.6	1.3767	0.00734371
FAM126B	1.37832	0.0158096
PWAR5	1.38059	0.00550197
SCD	1.38087	0.00360517
KNL1	1.38206	0.0130146
SH3RF2	1.38656	0.00281335
ZBED2	1.38742	0.0170193
SAYSD1	1.38783	0.0238984
SLC26A2	1.38828	0.00106448
VMP1	1.38885	0.000963895
HECA	1.39003	0.0162979
FAM13A	1.39216	0.0244365
KCNS3	1.39649	0.0285347
TRIM16	1.39842	0.00964256
CLCN4	1.39859	0.00474508
ST6GALNAC5	1.3998	0.00241249
MDFIC	1.40104	0.0343942
MACC1	1.40378	0.00185538
PTGR1	1.4073	0.000378833
GNAL	1.40752	0.00410089
TMEM9B	1.4111	0.0397843
AKR1B1	1.41142	0.00243479
FAM107B	1.41584	0.0366459
PDE4DIP	1.4159	0.0269334
AC013394.1	1.41784	0.040318
S1PR1	1.42295	0.0291119
ANO2	1.42431	0.0475991
RBMS3	1.42747	0.00536645
BTBD3	1.42829	0.00683136
CDK14	1.42837	0.0187345
CAPNS1	1.42954	0.00155276
NORAD	1.42986	5.57508e-06
JHY	1.43139	0.0440663
TNFSF10	1.43183	0.035956
TES	1.43238	0.0454956
DLC1	1.43287	0.00245123
STON2	1.43408	0.00180218
FAM155A	1.43475	0.010838
ARNT2	1.43767	0.0465891
KLF5	1.43872	0.0365128
RBM4B	1.44524	0.0373397
JCAD	1.44579	0.00110317
CNKSR3	1.44639	0.0224305
CORO2A	1.44983	0.000860755
FADS1	1.45123	2.96307e-05
LINC00346	1.45509	0.0377349
GALM	1.45985	0.00324564
SMIM3	1.46099	0.0352636
TNC	1.461	0.0456979
KRT5	1.46355	0.00580034
LGI2	1.46707	0.0153775
MX1	1.46776	0.0432108
KIF13B	1.47068	1.13807e-05
GRHL1	1.47084	0.0349381
ZNF608	1.47206	4.73484e-09
GRAMD2A	1.47533	0.0469737
PTPRM	1.47542	0.0428606
BAZ2B	1.47603	0.0339915
CTSL	1.48077	0.0478978
MSRB2	1.48096	0.0296864
TRIM6	1.48223	0.0187712
SYT1	1.48246	0.0265885
ADI1	1.48322	0.00204478
DPP6	1.48527	0.0355302
ABRAXAS1	1.48532	0.0203012
SCPEP1	1.48595	0.035976
SIAE	1.48906	0.0492592
ERCC6	1.49062	0.00489668
CA2	1.49184	0.00590957
TMPRSS13	1.49198	0.000415043
RNF141	1.49322	0.0371516
PERP	1.49742	0.000371073
LIN54	1.49759	0.0367172
SLC2A12	1.49893	0.0408597
PCDHGB4	1.49939	0.0101833
TMEM59	1.49954	0.0138796
ATP6V1B2	1.50092	0.00155033
CEP128	1.5011	0.0362547
PCTP	1.50316	0.0334225
NIPAL3	1.50506	6.88604e-07
TMEM139	1.50927	4.94613e-05
CCNDBP1	1.51125	0.0016223
RPS6KA5	1.51147	0.00218772
ANKRA2	1.51478	0.0267013
ZSCAN26	1.51519	0.0469737
RHOB	1.51534	0.0288644
SLFN5	1.51682	0.0450224
C1orf21	1.51769	0.00227933
GBP1	1.52077	0.00789529
C1R	1.52138	0.00155276
EPDR1	1.52594	0.0346045
ENPEP	1.52796	0.048156
C4orf19	1.52853	0.00305788
ROBO1	1.53364	0.005156
FGFR2	1.53394	1.92709e-11
SPAG17	1.53542	0.039651
CLHC1	1.53892	0.0192302
RIMKLB	1.54184	0.0276527
PDGFC	1.54307	0.00997208
TCP11L2	1.54499	0.000410449
ALS2	1.54509	0.000537735
ETFDH	1.54619	0.0195133
FOXQ1	1.54814	0.0454956
HEG1	1.55016	0.00543523
CD9	1.55097	0.000736098
ABHD4	1.55249	0.000779163
LINC00888	1.55281	0.0246679
B4GALNT1	1.55326	0.042596
EMP3	1.5538	0.0313859
TGFBR2	1.5541	2.74198e-08
TENT5A	1.55788	0.0361216
MOXD1	1.56064	0.027509
PIK3R3	1.56577	1.95557e-05
SERPINA1	1.56717	0.00722774
SPEF2	1.5689	0.0123294
GYG2	1.56967	0.0111514
DPYD	1.57071	0.000181261
ANKRD29	1.57127	0.0243084
FGF12	1.5722	0.00742985
GABRG3	1.57822	0.0444836
PRKD1	1.57912	0.0289384
ABCC4	1.58044	0.00491149
ITPR1	1.58139	0.000708334
NABP1	1.58408	0.0103588
PLA2R1	1.58677	1.46037e-05
COPZ2	1.58939	0.0452474
AUH	1.58992	0.0252528
SLC27A2	1.59296	0.0012529
AMOT	1.59303	1.50042e-07
PRSS12	1.59378	0.00290966
DOCK8	1.59643	0.0345465
VAV3	1.60014	0.0184671
CACHD1	1.60075	0.000841883
TRIB2	1.60353	2.28099e-05
HRK	1.60378	0.0285665
APH1B	1.60433	0.0275998
LAYN	1.60521	0.0260014
PCAT1	1.60554	0.0258985
VWA5A	1.6078	0.00020004
ATP8A2	1.61067	1.68677e-05
CCDC71L	1.61284	1.78999e-12
TPM1	1.61397	9.17495e-09
MID1	1.61444	0.0168379
SORBS1	1.6147	0.00237583
SPOCK1	1.61483	0.00455022
SYNE1	1.61567	8.61138e-05
PLK2	1.61576	0.0475654
SLC17A5	1.61746	0.000570299
HEBP2	1.61827	0.0285665
GNAI1	1.61834	0.00155276
KCTD12	1.61951	0.00781363
EGF	1.62076	0.041562
HPSE	1.62186	0.043226
LINC00472	1.62256	0.0212507
PLPP1	1.62339	0.0404219
ZSCAN31	1.62383	0.000108813
MEGF9	1.62892	0.00303461
CSRP2	1.62976	0.0118174
DLG1	1.63143	0.0454956
DNAH5	1.63256	0.00374142
SMIM14	1.63311	0.0173282
MCEE	1.63424	0.0345676
NCR3LG1	1.63439	0.000226175
CELF2	1.6354	0.000339242
CDC42EP3	1.63557	0.000187305
ANO1	1.63574	0.00569237
CXCL1	1.63633	0.0359944
CREBRF	1.63796	0.00201467
CLK4	1.64163	0.0424186
GAD1	1.64235	4.01001e-06
MYLIP	1.6432	0.000564886
REPS2	1.64452	0.0340525
FBN2	1.64693	1.24952e-11
PROM1	1.65052	0.0201817
DOCK10	1.6522	0.0345465
YPEL5	1.65334	0.0184671
PIK3IP1	1.65363	0.00278973
YPEL2	1.65897	0.00479264
PITPNC1	1.66095	0.00368706
WASHC3	1.66207	0.0455846
EFNA1	1.66232	3.33198e-07
CAPS2	1.6635	0.00579094
MATN3	1.66858	0.00209518
LTBP1	1.66955	6.42157e-05
FBLN5	1.67476	3.46089e-05
COL8A1	1.67768	7.50984e-14
ST3GAL4	1.6783	0.00135445
ST3GAL6	1.67846	0.0108208
GBP2	1.67854	0.0113086
ARHGAP24	1.67943	0.00309164
PGM5P2	1.68079	0.000460233
DSEL	1.68185	1.97068e-07
MSRB3	1.68528	0.00314561
TBC1D8B	1.68599	0.00662287
ACSS3	1.68623	0.0467717
CCDC7	1.68671	0.0210452
SH2D4A	1.68696	3.11968e-12
EGFEM1P	1.68758	0.00113148
DUBR	1.6884	0.00128834
ZNF697	1.68942	0.000497734
NCOA7	1.69177	0.0032617
NFKBIZ	1.69374	0.00223298
NRG1	1.69893	1.64472e-06
SPICE1	1.69934	0.0052629
GJA5	1.70144	2.90979e-07
SLC30A4	1.70197	2.79776e-09
TNFRSF21	1.70271	2.27264e-05
PLPP3	1.70384	8.33276e-06
SIPA1L2	1.70786	0.000163407
VLDLR	1.70953	0.0257487
CAVIN2	1.70955	0.00136323
AC245041.1	1.71178	0.000529448
PPM1K	1.71458	0.0350727
IGF2BP3	1.71532	0.0315906
GABRB3	1.71692	0.00197236
SERPINE2	1.71803	3.41621e-07
B3GNT3	1.72032	0.00191533
ADAMTSL3	1.72227	3.27507e-06
LXN	1.72279	0.0278036
HCG11	1.72419	0.000591324
TGFBR3	1.72434	0.000383092
IL6	1.72792	0.0262919
RND3	1.73102	0.0200701
SOX11	1.73172	0.00253699
PEG3	1.73265	0.00339353
CYBRD1	1.73333	0.005156
TMTC2	1.73442	0.000990403
PON3	1.73858	0.0319511
AKAP5	1.74255	0.00789529
RCAN1	1.74454	0.0195133
ANKRD44	1.74498	0.035976
MTUS1	1.74627	6.88423e-05
RNF157	1.74637	0.019362
DNAH7	1.752	0.0112799
WIPI1	1.75404	0.00171211
CFI	1.75638	0.0434278
RGS9	1.75798	0.0130143
ERVMER34-1	1.7601	3.53046e-05
ABCB4	1.76172	0.00869246
BEX1	1.76322	0.0425162
SLC39A8	1.76362	0.0330486
TCF4	1.76398	7.38733e-07
SELL	1.76477	0.0294594
ICK	1.76766	0.00570979
CTSO	1.76835	0.0439304
TLR3	1.76839	0.0171827
PDK4	1.76839	0.0454956
EPB41L4A	1.77178	0.0012643
GCNT1	1.77275	5.32902e-06
ADGRF1	1.77349	6.8525e-18
TBC1D19	1.77354	0.0329685
FAM221A	1.77667	0.0285571
FXYD6	1.77701	0.0428606
MT1X	1.77725	0.00789529
CCPG1	1.78422	0.00369797
BST1	1.78431	0.0392418
LYPD1	1.78476	0.000598925
PLSCR4	1.79191	0.00369001
PUS10	1.79554	0.00777999
KCNE3	1.79625	0.0319511
BBS12	1.79676	0.0450105
CGNL1	1.798	6.66981e-09
LY75	1.79965	0.0463647
MEIS2	1.8044	6.37036e-16
PSD3	1.80583	0.00747317
TFPI2	1.80612	0.00578623
CPVL	1.80635	0.0086719
PRSS23	1.8067	0.00244717
GABRQ	1.80679	1.18993e-08
PKP1	1.80776	0.0050565
GNG11	1.80969	0.00383221
AVIL	1.81122	0.000613388
POU2F3	1.81341	0.00394634
CNTN3	1.81968	0.00151517
MIR22HG	1.82	0.000122215
STXBP6	1.82167	0.00133123
GLUL	1.82312	3.70204e-06
NCF2	1.82656	0.0450105
SNX18	1.83074	0.000456142
MOSPD1	1.83089	0.0262919
SLITRK4	1.83166	0.0185196
KLF8	1.83511	0.000385998
CLSTN2	1.83835	6.6734e-08
LUCAT1	1.84359	0.000492796
SATB1	1.85013	5.99984e-11
PLAT	1.85273	6.07922e-09
TNFRSF19	1.85308	0.0312368
CCDC186	1.86138	0.0263369
S100A10	1.86144	0.000659282
CEMIP2	1.86201	0.000668848
SLC4A8	1.86296	0.00378918
HTR1D	1.86431	0.0450105
MIR181A1HG	1.86631	0.0479782
EHF	1.86786	0.0106435
ENPP1	1.87594	0.00822042
GPRC5B	1.87892	0.00688505
TSPAN1	1.87907	1.18993e-08
ITGB6	1.8814	3.00246e-08
SYT13	1.88262	0.000414346
FNDC4	1.88275	0.000564886
ADAMTS3	1.8832	0.000611255
VGLL1	1.8843	5.47677e-09
GRIN2A	1.88541	2.43411e-12
CPEB4	1.88624	0.000613388
UNC5D	1.88641	0.0189072
OXGR1	1.88887	0.0330486
FAM69A	1.88968	0.0233478
PYGO1	1.89319	0.00977605
WNT5A	1.89389	0.000729152
RAPGEF4	1.8941	0.00702966
LRRK2	1.89529	2.92659e-05
SLC4A4	1.89566	0.000229524
P3H2	1.90395	2.01846e-06
DCHS2	1.9041	6.71328e-06
AC022905.1	1.91037	0.0265106
RDH10	1.91158	1.45886e-05
PRNCR1	1.91359	0.011867
PRKG1	1.91574	0.0105946
GLRB	1.91645	0.0298151
N4BP2L1	1.91652	0.0356771
NELL2	1.92119	0.00374142
UST	1.92131	6.03938e-06
RASGEF1B	1.92456	0.0018581
FAM189A2	1.93008	0.000899027
KLHL13	1.93393	0.0216878
NR2F1	1.93427	0.0027792
VIM-AS1	1.93633	0.000248481
MGAM	1.93655	0.000586358
OTUD1	1.93697	1.28733e-06
SLC2A3	1.9427	5.47677e-09
PKHD1L1	1.94864	0.0241629
WIPF1	1.95312	0.00709482
ANXA1	1.95552	0.014549
RARB	1.96029	0.00614066
CYP7B1	1.96371	0.0177496
CNTNAP2	1.967	0.000172765
SERPINB1	1.96952	2.97461e-08
AK5	1.97057	0.00279778
TMEM74	1.97154	0.0392678
CAMK4	1.9752	0.0165987
AC112220.2	1.97685	0.0122189
TIMP4	1.98043	0.0350407
DNM3	1.98221	0.0130124
NAP1L3	1.98439	0.00695984
LANCL3	1.98442	0.00102003
SDR16C5	1.98784	0.0202649
RETREG1	1.98905	0.0189254
RGL1	1.99247	0.0171827
PPP2R2B	1.9947	3.80207e-05
LINC01132	1.99749	0.041312
SAT1	1.99802	0.001527
ZBBX	2.00116	0.0454956
HPCAL4	2.00147	0.0221655
IFITM3	2.00312	2.66521e-08
LPL	2.00343	0.00177798
CITED2	2.00508	8.69571e-07
ITGA1	2.00659	0.0109048
RAG1	2.0088	0.00563976
ITGB8	2.0096	0.00107096
CCNG2	2.01041	5.32294e-09
CCK	2.0146	0.00394634
LPCAT2	2.01478	1.07383e-05
ATP10D	2.01637	0.00183973
MAP6	2.02349	0.00027408
RTKN2	2.02685	0.0352636
BICC1	2.02878	8.20145e-06
NPY1R	2.02928	0.00447728
COL13A1	2.0294	0.0250719
KCNQ3	2.0334	5.86999e-12
GMPR	2.03402	0.000568784
SEPT3	2.04352	0.0270189
NEDD9	2.04499	7.64412e-08
ANTXR2	2.04507	4.3499e-05
SESN3	2.04761	0.0137962
TEAD2	2.04818	0.00412721
C5orf30	2.05026	0.00203986
WDR72	2.05824	0.0251419
SLC2A13	2.06235	0.0231257
GABARAPL1	2.06274	4.44614e-05
CALB2	2.06461	6.39671e-05
TIGD2	2.06564	0.0268053
P2RX7	2.06853	0.0443735
MKRN2OS	2.07134	0.0284159
MCTP1	2.07467	0.0415113
ZNF521	2.07724	0.00117495
LOX	2.08861	0.00167961
TRAM1	2.08926	0.0267137
LEPR	2.093	0.00850176
LAMA2	2.09453	4.96667e-06
C10orf67	2.09537	0.00477514
DUSP10	2.09569	4.90629e-05
OLFML2A	2.09612	0.0012643
HRASLS	2.09742	0.0239594
THRB	2.0997	3.05676e-08
MAP7D2	2.1025	2.73164e-11
PPM1L	2.10468	0.000869804
BIRC3	2.10534	0.0223389
CYP1A1	2.10641	9.24746e-09
TP53INP1	2.10892	2.84843e-05
EFNB2	2.10894	4.84132e-06
FAM184A	2.10901	0.0398372
NR2F1-AS1	2.11006	1.49327e-09
KLHL24	2.11016	1.65008e-05
SYTL5	2.11376	0.0436434
ST8SIA6	2.11447	0.00311741
ACTBL2	2.12367	0.00356774
OPN3	2.1239	0.00199351
DAB2	2.12589	0.000491913
LMCD1	2.12706	0.00778022
MARCKS	2.13109	9.60292e-08
RPS6KA6	2.13127	0.0380245
SLC40A1	2.13231	0.00012903
BMF	2.13315	3.70064e-06
NID1	2.13478	0.0256938
FLVCR2	2.13703	7.17205e-06
RARRES1	2.14445	5.22291e-06
SKIDA1	2.14749	0.000582112
FOLH1	2.14981	0.0287657
FUT9	2.15315	0.0134225
MPPED2	2.15491	0.0205335
DPF3	2.15782	0.00290966
PRICKLE1	2.16043	4.58544e-15
COL12A1	2.16298	0.000674385
MMP16	2.16562	0.00136323
NOX5	2.17028	0.00013129
TMEM47	2.17302	0.0202051
HDAC9	2.17797	0.00623119
TMSB4X	2.17881	1.89979e-07
CXorf57	2.18014	0.00988528
TOX	2.18106	0.00113438
CD24	2.18197	7.1691e-05
CYP4V2	2.18262	0.00241617
SHROOM4	2.18415	0.014997
IL20RA	2.19153	0.000460233
PDP1	2.19832	0.00734371
SEMA3A	2.20057	0.0224305
DOCK2	2.20272	6.29772e-08
KRT23	2.20317	8.64237e-25
CCDC126	2.20365	0.023272
DPY19L2P2	2.20493	0.00471818
SCEL	2.20659	0.0348812
GUCY1A2	2.20696	5.4923e-05
SLC27A6	2.20877	9.56287e-05
PTGER2	2.21319	3.35364e-07
ATRNL1	2.21631	0.00672617
MITF	2.21834	0.000474668
KAT2B	2.22722	0.00922705
EML5	2.22824	1.18897e-05
TSPAN2	2.23213	0.000202201
CACNA1D	2.23341	0.000318699
PAG1	2.23655	0.0209045
FAM131B	2.23842	1.43818e-05
STOM	2.24162	6.74286e-06
KCNG3	2.24413	0.0307387
ARHGAP42	2.25181	0.0163423
LIMCH1	2.25635	3.98095e-14
HSPB8	2.25747	0.0246985
PLXDC1	2.26189	0.0238853
LMO7	2.26934	0.000161902
ITGA4	2.27515	0.000101037
ETV1	2.28368	0.0139758
PLD1	2.29083	4.3499e-05
PTPRR	2.29476	6.27496e-05
STARD4	2.29586	0.00391697
KLHL14	2.29764	1.55451e-10
NTN4	2.30069	4.4915e-13
TUBA1A	2.30076	2.48245e-06
TSHZ2	2.30357	0.00349882
P2RY1	2.3113	0.035976
SLC9A2	2.31179	3.53189e-13
VSTM4	2.32342	0.0485508
XKR4	2.32519	0.0485508
LRP1B	2.32557	6.65453e-06
BTN3A3	2.32997	0.000518674
LPAR1	2.33023	6.59066e-06
A2ML1	2.33866	2.99458e-05
RCAN2	2.34087	0.00742652
MAGI2	2.34181	0.00674696
PTMS	2.35542	0.0336582
CYP4F12	2.35762	0.0222784
PTPRB	2.35878	1.88859e-09
ARMH4	2.36037	6.18302e-06
ABCA12	2.36326	0.00136323
AP000904.1	2.36413	0.034606
SAMD5	2.36605	0.00213062
KCNMB4	2.37355	0.000235552
MAGI2-AS3	2.37917	1.13245e-05
ARHGAP25	2.38309	0.0109542
UGT3A2	2.3852	0.01434
SLC2A5	2.38868	0.00233744
SLC38A4	2.38915	0.0223389
SERTAD4	2.39174	1.85391e-05
SLC15A1	2.39276	0.0139758
EIF5A2	2.39431	0.00662535
C8orf34	2.39595	0.00056786
SORBS2	2.40346	1.50042e-07
CPEB2	2.40589	0.00564262
CSTA	2.41118	0.0388278
ARID5B	2.41179	1.47565e-14
TTLL7	2.41847	1.41837e-05
ANKRD1	2.41876	1.44568e-05
TAF9B	2.4212	0.0417133
FAM84A	2.4307	2.49762e-11
SLC46A3	2.43735	0.0398372
GJB2	2.43981	1.17356e-05
CADPS2	2.44241	1.33718e-06
SERPINB9	2.45074	3.05576e-06
PTX3	2.45301	2.33051e-06
RP1	2.45331	0.00709482
ADAMTS1	2.45486	1.26557e-06
CASC10	2.45791	2.42511e-07
NOX4	2.46879	0.000108813
FZD7	2.47052	1.13236e-05
FBXO32	2.47275	2.876e-20
AC008957.3	2.47598	0.00430769
ADAMTS9	2.47917	1.96351e-32
CXCL8	2.48482	0.012087
MAN1A1	2.48886	1.27212e-07
MERTK	2.4959	2.43592e-06
ABI3BP	2.49708	0.0184703
FAM171B	2.50052	0.0362323
SEMA3E	2.50086	0.000592518
GPRIN3	2.50098	0.0468705
GLIS3	2.50261	1.88859e-09
PHLDB2	2.50449	1.14915e-13
FBXO43	2.50757	0.0373397
ENTPD3	2.51386	0.00161014
IKZF2	2.5144	0.00211439
PID1	2.51499	0.00662658
LBH	2.51589	2.35833e-11
SLCO2A1	2.5161	0.0105328
PTGS2	2.52297	0.0155291
LCP1	2.52347	0.0024092
KIF5C	2.52722	0.000324026
NOV	2.52955	5.00367e-11
NR3C2	2.52962	0.000613388
ZNF704	2.53559	1.42092e-21
ZNF365	2.53721	0.000230935
REEP1	2.53806	0.0045405
TMTC1	2.53822	1.33718e-06
CKMT1A	2.53859	0.0450105
F2R	2.53891	1.02837e-07
GCOM1	2.54267	4.04045e-05
FAM13C	2.54628	0.000738688
ARHGAP31	2.54762	1.64472e-06
PDLIM3	2.5477	0.0042317
NRG1-IT1	2.55072	0.0392418
TMPRSS2	2.55728	0.000646577
DGAT2	2.55881	0.00239671
TRAM1L1	2.55986	0.00550475
ADGRF5	2.56424	0.000520281
HECW2	2.58238	0.00404905
MXRA5	2.58843	2.40791e-09
JAG1	2.59022	1.54239e-19
FRY	2.59082	2.37998e-11
KCNT2	2.59535	0.0012643
TRIM2	2.59842	5.31263e-07
LAMP5	2.59955	0.0218144
SLITRK5	2.60759	1.29176e-09
THSD7B	2.61501	2.12636e-06
TM4SF1	2.61802	8.39989e-08
GPC4	2.64276	1.58478e-06
NECTIN3	2.65151	0.000537166
SNTB1	2.65276	1.0437e-07
TLE4	2.65295	3.62539e-18
RRAGD	2.6617	1.63407e-06
GLRX	2.66327	6.8891e-05
LYPD6B	2.67046	1.98743e-11
HS3ST1	2.67293	5.93114e-07
CACNB2	2.67461	0.00853358
SPRY1	2.67539	1.31966e-07
KCTD16	2.67569	0.0273529
LINC00920	2.67773	0.0469983
FGF13	2.68671	3.15272e-06
GPR37	2.69973	4.622e-08
RHOBTB3	2.70142	1.3579e-11
TSPAN7	2.71542	0.0431626
ABCA5	2.71738	2.48083e-05
LINGO2	2.72677	5.59364e-05
EDN1	2.73253	0.00416231
AKR1C3	2.74153	0.00124948
ILDR2	2.74181	3.13026e-05
VGLL3	2.74209	5.5819e-09
NOG	2.7474	0.00850176
PLEKHG1	2.7489	1.75152e-18
MIR9-3HG	2.76311	0.0132155
LRCH2	2.77409	6.65453e-06
GPNMB	2.7779	5.31263e-07
RNF144B	2.78359	9.11828e-12
ARHGAP28	2.78895	1.4756e-10
CTGF	2.79077	3.02088e-28
SSBP2	2.80102	9.56738e-06
NR5A2	2.80428	0.0242111
EPHA7	2.81991	0.00247303
PDGFD	2.82132	0.001538
NOL4	2.82177	0.000545383
IL36RN	2.82181	0.00569237
TRMT9B	2.82582	0.00481815
RCBTB2	2.83021	0.000465147
ARL9	2.83448	0.000624444
AP001148.1	2.83536	0.00604727
ARHGEF6	2.84018	0.000356969
RASSF2	2.84384	2.25661e-09
PLAC8	2.84846	0.000512621
CEACAM6	2.85467	0.00369001
SLCO4C1	2.85779	1.46783e-05
ANOS1	2.86868	2.91978e-11
MPZL2	2.88762	8.01536e-07
DACT1	2.90511	3.37252e-21
IFITM2	2.91042	0.00281335
KCNV1	2.91505	1.01363e-13
IFI44L	2.91566	0.00552506
TMPRSS4	2.92129	1.25745e-12
HSPD1P11	2.92759	8.69571e-07
SGK1	2.93135	3.41321e-11
SLC44A5	2.93219	4.95861e-08
CRISPLD1	2.94239	4.95436e-07
HAGLR	2.95121	0.00398099
CAPN6	2.95924	0.000107484
ROBO2	2.96159	0.04155
FRAS1	2.96478	3.00792e-15
CA8	2.96733	0.00201198
ADAMTS6	2.96991	0.00177798
ADAM22	2.96999	2.77138e-06
AC004130.1	2.97164	0.034606
AC007336.1	2.97788	0.0106117
FAM47E	3.00555	8.10897e-07
CLDN11	3.04033	3.07005e-31
SLC1A3	3.042	7.73012e-20
THBS1	3.04565	2.09082e-52
PTN	3.08232	3.54589e-06
SHISAL1	3.08405	8.21836e-08
ABCA1	3.09688	1.43931e-19
LINC00632	3.10759	1.34981e-06
CHST9	3.11739	0.00149312
KRT13	3.13288	8.75771e-06
TLR4	3.13869	0.0484588
DCLK1	3.14421	1.38541e-12
CDH11	3.14598	2.92374e-05
SLC16A9	3.14805	2.92659e-05
GPR85	3.14891	0.0173282
CTNNA3	3.15119	0.00183476
GDA	3.15507	3.08759e-10
EYA1	3.18345	4.38541e-10
STEAP4	3.19424	3.21055e-20
TMEM255A	3.19452	0.00121005
PGM2L1	3.20732	9.86492e-19
ANKRD36BP2	3.20935	0.014997
TGFB2	3.21276	1.00311e-08
PDE4D	3.22369	0.000611255
C1orf53	3.24869	0.0081309
CADM3	3.24923	0.00259068
LONRF3	3.28215	9.10228e-05
CACNB4	3.28707	0.00864634
BMPR1B	3.28814	0.0249649
SCN9A	3.29921	4.70162e-10
MSC-AS1	3.31524	2.70964e-05
RORB	3.34663	0.000196199
ARHGDIB	3.357	3.97854e-18
DYNC1I1	3.37557	0.0368046
CHRM3	3.38131	0.00105017
DNER	3.38334	2.62792e-22
PPP1R3C	3.38859	0.000407662
CHSY3	3.39038	0.0153778
KCNJ2	3.39054	0.00852782
SNAP91	3.40829	0.00036694
TSPAN12	3.41317	5.54611e-17
GALNT5	3.4153	1.83976e-07
SPX	3.41565	0.000328144
PDE5A	3.41667	4.75061e-05
JAKMIP2	3.42028	0.0388278
RGCC	3.43955	0.0490894
RGS7	3.44048	2.72358e-05
LRRC4C	3.44083	0.00188388
SERPINB4	3.44325	0.00140469
GAS1	3.44758	0.00247303
GABRA3	3.45327	0.0107116
SNAI2	3.4622	0.0031195
ST6GAL2	3.4624	3.92844e-10
NAALAD2	3.46944	1.20951e-06
ADGRG2	3.47224	8.01162e-24
ITM2A	3.47748	0.0484588
SYT9	3.49628	0.00310584
DENND2A	3.49901	0.00135396
HS6ST2	3.504	3.04562e-10
PDE7B	3.51242	0.0469983
TNFRSF11B	3.52114	3.1213e-15
ODAPH	3.52939	0.000537735
GLP2R	3.532	0.0313978
SULF1	3.53225	4.5443e-09
PWAR1	3.59271	0.0379435
ACVR1C	3.60453	3.38535e-05
S100A9	3.61358	1.59797e-14
CLDN8	3.62786	0.0341868
MMP2	3.63357	2.21803e-16
CNTN4	3.63689	1.87719e-05
AF230666.2	3.65867	0.0403617
DPP4	3.67159	1.1112e-05
MAMDC2	3.67174	7.39634e-11
WNT16	3.68036	0.00384871
ABCG2	3.68271	0.00710395
LINC02331	3.6874	0.00164119
OXTR	3.69729	4.1622e-36
VTCN1	3.69974	8.74108e-13
PDE1C	3.73668	0.00883512
TNIK	3.75206	3.07533e-16
HTR7	3.75401	0.00146335
CKMT1B	3.7762	0.0345465
SEMA6D	3.77891	1.27625e-08
GHR	3.80427	0.00209518
SPP1	3.80749	0.0134466
CNTNAP3	3.83589	0.000233107
ERP27	3.86532	6.04131e-05
SCN1B	3.8713	0.0337146
DDIT4L	3.87682	1.40036e-05
PSG4	3.94354	0.001527
CDK15	3.96664	2.24359e-06
PTPRD	4.0031	0.00569237
PCDH9	4.02679	2.64263e-07
KCND2	4.02896	6.85252e-07
IL1RAPL2	4.05985	0.0140957
ZNF280A	4.06051	0.0349381
DNAH11	4.07499	0.00110317
ELOVL4	4.09595	3.22901e-06
IDO1	4.10129	0.0195133
PLA2G7	4.11276	0.00011311
C6orf15	4.1139	0.034979
NEBL	4.15879	1.47565e-14
GNG2	4.15896	2.39255e-08
AGR2	4.1765	6.04131e-05
IGSF10	4.17769	3.45563e-08
DEUP1	4.30697	0.0424186
FSIP2	4.31412	0.0454956
DKK1	4.3153	1.78022e-18
PRR16	4.35539	0.00113148
GPM6A	4.39932	0.00601038
EFEMP1	4.43258	2.52984e-30
EOMES	4.5369	0.0312368
MSC	4.54912	0.0142861
PTPN22	4.57283	6.17558e-06
TCIM	4.59804	3.90447e-07
POT1-AS1	4.60433	0.00683136
TRPM6	4.63601	0.0436434
AC037198.1	4.63615	1.28891e-13
ITIH5	4.66241	9.88057e-24
TMEM61	4.70143	0.0242111
MME	4.70621	2.12822e-13
CCDC85A	4.70787	7.31398e-05
BMP4	4.71583	9.07915e-12
FAT4	4.72475	3.15552e-09
IL7R	4.7435	1.44105e-17
CAPSL	4.75689	0.0305163
B3GALT5	4.78269	8.40012e-05
LRRN1	4.89107	6.31651e-43
CFH	4.9021	2.48083e-05
FRZB	4.91813	0.0348812
NCAM1	4.92804	1.09437e-11
FLRT3	4.95922	0.00110317
ITGB3	5.00039	0.0218144
PPARGC1A	5.01964	7.70456e-06
SOX6	5.0364	1.58528e-05
SLC16A7	5.04179	7.32662e-15
CNR1	5.04981	2.22411e-05
CCNA1	5.06304	8.97273e-12
LEF1	5.21857	0.00112984
AMPH	5.22236	0.0248999
BLNK	5.24883	0.0277959
SLC26A5	5.37865	0.0429854
GUCY1B1	5.41576	3.80207e-05
ARL14EPL	5.44805	0.0030938
ST8SIA1	5.48861	9.09789e-06
ADAMTS20	5.49494	0.000144485
SLITRK2	5.50941	0.0457759
AL121578.3	5.51125	0.0173431
RGS4	5.51928	9.95427e-09
KITLG	5.54706	3.40727e-06
CDH7	5.56208	0.000214342
LINC01559	5.57081	3.99956e-06
CSPG4	5.66362	0.0176196
NLGN1	5.67453	1.58251e-08
MANSC4	5.7045	0.0497952
IQGAP2	5.80386	0.00943639
ADCY8	5.81406	0.0103205
BEND4	5.94401	0.0148907
OPRK1	5.9902	0.0319599
SOX5	6.00189	0.000659282
CPED1	6.00808	0.000240536
VCAN	6.01025	2.57421e-07
GCNT4	6.04301	0.00569237
TSLP	6.07264	3.84894e-06
AC007743.1	6.17754	2.95238e-15
AC013652.1	6.20113	0.00197236
PRKG2	6.21998	0.0175587
PTCHD1	6.28188	5.53189e-06
RELN	6.38271	5.28972e-08
RIMS1	6.39574	0.0226117
STK32B	6.39749	0.00144864
EYA4	6.58563	9.97332e-13
EBF1	6.58796	0.0102843
ADCYAP1	6.65642	0.000159048
FAT3	6.68415	3.05774e-42
DPYSL5	6.68488	0.00396154
LINC01415	6.79169	0.018081
TMPRSS11E	6.84658	0.0285191
SLITRK6	6.85124	5.27121e-09
MMP7	6.86002	6.24941e-09
ZFPM2	6.87364	4.84322e-05
PRRX1	7.00356	1.07977e-05
CDH2	7.0336	7.71803e-36
LINC02518	7.20704	6.69494e-05
TRPC6	7.25796	0.000131665
AKR1B10	7.32839	0.00925807
ARHGAP20	7.84203	1.3752e-06
FLRT2	7.99545	0.000100241
SEMA3D	8.02314	7.20294e-10
NDST3	8.09331	0.0212003
MGP	8.29825	1.62664e-14
SLC26A4-AS1	8.48936	1.24338e-08
MDGA2	8.67394	4.40262e-05
LUZP2	8.69358	7.45537e-06
EPGN	8.82119	0.00383457
GABRB2	8.88333	0.0186228
GABRA2	9.80373	5.14239e-10
KIT	10.226	4.82298e-10
KCNH7	10.4704	0.000852315
SELENOP	10.6156	9.11828e-12
KCNA2	10.6682	0.012351
DOK6	10.7353	7.53926e-05
KCNJ8	10.9795	0.00611733
ELMOD1	11.2685	0.0266346
AC124067.2	11.6597	0.00307402
SH3PXD2A-AS1	12.1886	0.019491
PDE1A	12.3409	0.00279778
ALDH1A1	12.406	0.00162264
DIO2	12.9671	2.1284e-59
ABCB1	15.8382	0.000407662
FST	16.7719	1.63577e-41
PCDH7	21.1529	3.91964e-51
EDIL3	21.7549	3.11961e-38
EPHA3	23.1786	0.00928751
LRRC37A11P	28.0764	0.00543523
NTRK2	46.0488	0.000598925
CBLN2	55.4455	0.000194213
BMP3	68.9193	5.31681e-05

## Sheet: Diff Exp PEO4 EPZ vs DMSO
Table S1E: Differentially expressed transcripts in PEO4 cells following EPZ treatment (9 days)
Gene	Fold-Change	padj
RN7SL750P	-82.1158	0.00246244
RN7SL377P	-54.4961	0.00269815
AP006259.1	-50.3702	2.75464e-05
RN7SL510P	-36.7464	0.000124388
AC004678.2	-30.7224	0.000492619
CRB2	-30.4332	3.67156e-06
RF00157	-29.7761	0.0026254
AC105020.4	-27.8548	0.00580915
AC010519.1	-27.419	0.000236056
MIR663AHG	-26.2093	3.67156e-06
SPECC1L-ADORA2A	-26.0586	0.00588737
MIR4730	-24.1499	0.0168689
AC018761.1	-23.5586	0.000368264
AC069185.1	-22.1392	0.00572463
AC020917.3	-21.2279	0.0302926
AC134407.2	-20.7711	2.99428e-05
RN7SL789P	-20.6852	0.00150223
AC026803.1	-19.6385	0.00884623
C5AR2	-19.435	0.0131883
AC027796.3	-18.9664	0.00165852
MIR661	-18.663	0.000434618
AC008687.2	-18.6473	0.0154308
AC078962.1	-18.6355	4.21953e-05
RNU2-18P	-17.8974	0.000896978
AC092718.3	-17.8234	5.59219e-07
KRT76	-17.4286	0.0258948
AC004223.2	-16.1527	0.000222261
AC104819.2	-16.0153	0.00356939
AC011462.3	-16.0014	0.00079766
AC022211.3	-15.6966	3.52694e-06
AL583810.1	-15.4168	0.000418798
ZNRF2P1	-15.1538	1.341e-05
SULT1A3	-15.0408	0.000841546
AC026401.2	-14.9788	0.00013468
AL669818.1	-14.8715	0.000583609
MX2	-14.4648	0.0256867
KRT79	-14.2859	6.26626e-05
MIR4753	-14.2392	0.004194
VN1R17P	-14.1356	0.0204205
MIR6739	-13.9341	2.4989e-05
LINC02080	-13.6686	0.00202805
AC091231.1	-13.6516	8.45868e-05
AC090970.1	-13.4072	2.70899e-05
AC120498.9	-13.0275	0.0130369
AC132068.1	-13.022	8.96379e-06
AC090515.5	-12.9765	9.18365e-06
MIR1273C	-12.9324	0.0100799
MIR5699	-12.8616	0.00265204
AL161756.3	-12.7622	0.00543317
AL356481.2	-12.6333	0.00639913
SLC14A2	-12.6179	0.0149115
AC145423.2	-12.4073	0.00170742
WWTR1-IT1	-12.3895	2.36749e-06
MIR589	-12.1591	0.00604234
AC012645.3	-12.0594	0.0117881
AL031600.2	-12.0485	0.00150488
FLT3LG	-12.0069	0.0134362
MIR6730	-11.9139	0.00602906
SLC22A31	-11.9127	0.0135666
B3GNT8	-11.8775	0.0432661
DRD4	-11.8	0.0231636
AL162741.1	-11.7147	0.00119853
AC012186.2	-11.6731	3.08139e-06
AP001525.1	-11.5546	3.95509e-05
AC107993.1	-11.5241	0.00879308
AC136603.1	-11.4279	0.042194
AC018629.1	-11.1884	0.000123936
MIR5008	-11.1769	0.000417475
LINC02586	-11.088	0.00190807
AL049542.1	-11.0033	0.00543882
AC008750.5	-10.7993	0.00743461
CD24P2	-10.7212	0.015773
AC010422.8	-10.6439	2.36749e-06
AC106037.1	-10.6016	0.00164469
AC020915.2	-10.5918	1.26305e-05
AC018638.5	-10.5567	1.37444e-05
AL390961.2	-10.5418	0.000261761
AL031709.1	-10.5281	0.0133926
PAGR1	-10.523	4.2597e-06
AC097382.1	-10.4693	0.000200564
PPT2-EGFL8	-10.4516	0.000160443
LINC01770	-10.3389	0.00430803
POU5F1P6	-10.2617	0.005894
RNU6-433P	-10.2506	0.000647962
CFAP73	-10.1922	0.023905
ICOSLG	-10.134	0.00287118
AL356752.1	-10.1317	0.0107876
AC009065.5	-9.98109	0.00108651
AC005546.1	-9.96639	1.48192e-06
RNA5-8SN2	-9.9654	0.000312402
BX470102.2	-9.91591	1.98099e-06
AC108516.2	-9.84292	0.0016174
AC022144.1	-9.82348	0.01152
AC013391.2	-9.74515	0.000306483
CDC42-IT1	-9.69896	0.000109532
AC090587.2	-9.59256	0.0175711
AC007923.4	-9.31669	0.0231756
FAM57B	-9.29903	0.00602787
MIR4512	-9.2438	0.00703942
FAM157C	-9.22973	0.000149369
ASH1L-IT1	-9.19502	0.00152681
AC021066.2	-8.94087	0.00034617
POLR2J3	-8.88262	4.61261e-05
MIR5587	-8.87424	0.0042844
RC3H1-IT1	-8.79627	4.76949e-06
MTCO2P2	-8.67728	6.20565e-06
TRMT2B-AS1	-8.67611	0.0121199
AC084024.1	-8.58769	0.00133239
AC008686.1	-8.5841	0.00264407
RF00017	-8.54724	5.34156e-06
LRRC14B	-8.54021	0.0398783
LINC01978	-8.53117	0.00105806
AC048344.1	-8.50235	0.00718144
MIR631	-8.45697	0.0186507
AC002044.2	-8.32408	8.45868e-05
AC018638.2	-8.32392	2.4291e-05
AL133245.1	-8.26209	0.00226996
RN7SL204P	-8.2516	0.000422436
AC131649.2	-8.2285	0.00024865
AC011466.4	-8.20944	0.00193991
CCDC106	-8.20796	6.39798e-08
MIR4748	-8.19279	0.0163352
AC127540.1	-8.18657	0.0252026
AC010319.1	-8.15943	0.0372415
AC012676.4	-8.14498	0.000131764
AC012181.2	-8.12898	0.000117702
RPL7P7	-8.11494	5.40393e-05
AC008915.1	-8.05925	0.000225528
RNF208	-8.04467	0.000900183
AC004000.1	-8.01702	0.000641993
RN7SL48P	-7.97276	0.0248265
AC145285.2	-7.96875	0.0123292
SNORA74B	-7.95969	0.00010665
MIR619	-7.95076	0.00178007
AC004233.4	-7.94211	0.000492362
AC092868.2	-7.92503	8.6266e-06
AP001628.1	-7.91481	0.000892925
AC027644.4	-7.88141	0.00484729
AC015878.2	-7.86902	0.0187292
AC008395.1	-7.83812	0.00017708
COL8A2	-7.82544	0.00826186
MT2P1	-7.77959	4.17352e-07
AL031587.3	-7.76882	0.0435908
RF00066	-7.56269	0.00148092
Z93930.3	-7.54127	0.00578114
ZNF321P	-7.49437	6.83951e-06
ANXA2R	-7.47009	6.16259e-06
MRPL57P7	-7.46408	0.0310867
AC009511.2	-7.4549	0.00794973
AC013549.3	-7.42747	0.00204932
AL353898.3	-7.42523	0.000343941
FAM215B	-7.41473	0.0209588
AC007666.1	-7.37397	0.000691315
AC004233.1	-7.36265	0.00134821
AC245060.5	-7.34709	0.000276531
AC008569.2	-7.34556	0.000465622
AL627309.1	-7.31428	0.0187102
KRT3	-7.29308	2.79894e-07
AL356481.3	-7.27268	0.00350533
AC116914.1	-7.21417	0.0272456
AC011461.1	-7.2001	0.000276531
SNORD37	-7.16424	0.0202539
AC093525.6	-7.15849	0.00107468
AC020917.4	-7.15546	0.000121448
NEU4	-7.1524	0.000152669
AL391152.1	-7.14148	0.00468989
AC012676.3	-7.13983	0.000160545
AC005954.1	-7.10233	0.0343853
AP001020.2	-7.08254	8.69484e-05
TRAPPC5	-7.07594	1.62262e-06
AC008870.2	-7.04929	5.82135e-05
POLR2J2	-7.01599	0.000261761
AL139123.1	-6.98156	0.0126112
AC004951.1	-6.96667	0.000180445
AC011726.2	-6.91193	0.0114577
MYCBP2-AS2	-6.90905	0.0170305
RHOA-IT1	-6.89476	0.00174589
GJC2	-6.89159	6.83951e-06
SNORA68B	-6.86405	0.00948959
AC127024.2	-6.86002	0.000654242
MIR3176	-6.85375	0.00581229
MIR4459	-6.82319	0.00345073
AC022405.1	-6.78653	0.00035763
MIR1910	-6.76634	0.00529134
AC012313.3	-6.73811	0.0228828
CXorf67	-6.73503	0.0264006
AC010422.2	-6.70271	0.00571704
AC103769.1	-6.69248	0.000102429
AC009086.3	-6.66648	0.000151239
AC090589.3	-6.64686	9.43366e-05
LINC01356	-6.64376	0.00122653
AL136295.6	-6.64083	0.00041024
AL627309.6	-6.62361	0.0139722
AKR1C1	-6.62203	1.17464e-05
AC112504.1	-6.61725	0.0477796
HNRNPA3P10	-6.60126	0.016042
ZNF346-IT1	-6.59239	0.000351287
AC092953.1	-6.57128	0.000129993
AC135178.5	-6.5658	0.00367298
AC004672.2	-6.55258	0.00146278
AL109976.1	-6.47509	0.0011121
AC132872.2	-6.46338	0.0115475
AC069307.1	-6.45659	0.00345073
CTXN1	-6.45114	0.00118308
AC090559.2	-6.44988	0.000924065
AC012100.3	-6.41915	0.00407054
AL136982.3	-6.38419	0.000268438
ATAD3C	-6.36351	5.40393e-05
AC099328.1	-6.3627	0.00840903
AC008267.2	-6.3394	0.00256787
AC092756.1	-6.32871	6.19771e-05
BX324167.2	-6.30888	0.013808
AL031708.1	-6.30835	2.79545e-05
AC121320.1	-6.30757	0.00163703
AC092757.3	-6.27403	0.00516653
CA9	-6.27325	2.68072e-07
AC010632.2	-6.26636	0.00268549
AL139287.1	-6.26307	0.000695604
AC124319.4	-6.25735	0.00548867
AD000813.1	-6.23175	0.00093154
OBP2A	-6.22808	0.00342597
ELN	-6.22047	6.83951e-06
LMTK3	-6.21509	8.59785e-05
AL157871.5	-6.21488	5.34514e-05
AL356299.2	-6.19541	0.000224754
AC093752.2	-6.18963	0.00110913
CDK3	-6.17049	0.000404073
MIR200A	-6.15072	0.0429902
AC211476.6	-6.13135	0.00364808
AC024075.1	-6.12106	8.60141e-06
AC097493.4	-6.11884	0.00146307
VASN	-6.1073	2.55413e-05
SEMA3F-AS1	-6.09984	0.0413102
AP000437.1	-6.07385	0.000352249
AC005089.1	-6.06203	0.0101604
FAM129C	-6.04612	0.0432048
RAPSN	-6.03797	0.00308421
OR2L2	-6.02794	0.00220821
AL049776.1	-6.00936	0.000529281
AL353597.2	-6.0076	0.000222945
SSC5D	-5.97473	0.000631122
AC018628.1	-5.97399	2.7952e-05
COL18A1	-5.97086	3.1272e-05
AC068025.2	-5.96119	0.000347236
RSF1-IT1	-5.95088	0.00107468
MT1XP1	-5.94931	0.00477775
AC011511.1	-5.94098	0.0140555
NDUFA7	-5.93581	6.1364e-05
BCAM	-5.92317	9.98571e-05
MIR3677	-5.91998	0.0317401
AL139424.2	-5.91783	0.00292466
AC002551.1	-5.90409	0.00466144
DOK7	-5.884	1.58876e-06
TYMP	-5.88286	0.0130291
AC022211.4	-5.87331	1.12956e-05
AC011753.2	-5.85846	0.00107228
AC068580.1	-5.84281	0.00581902
PRR36	-5.8396	0.0012413
AC011676.5	-5.83676	0.000922326
MIR7851	-5.81573	0.0304378
AC027796.1	-5.81216	0.00258502
REV3L-IT1	-5.81014	0.00835066
MIR3198-1	-5.80998	0.0022318
AP000873.4	-5.80412	1.52703e-05
AC008946.1	-5.77762	0.0011354
AP000695.3	-5.77048	0.0188867
LTBP2	-5.7518	3.46394e-12
AC130371.2	-5.73511	0.016632
SCGB2B2	-5.7299	9.15433e-05
AL158825.2	-5.70989	0.000149369
AP001029.1	-5.68369	0.0370066
ADAMTSL4	-5.68335	6.78937e-05
UNC5A	-5.65916	2.05362e-05
AF131215.3	-5.65904	0.0377062
RN7SL833P	-5.63386	0.0421499
SMYD3-IT1	-5.62888	0.000414075
FMR1-IT1	-5.62573	0.00298717
TTYH1	-5.62447	0.0311667
LINC02447	-5.62428	0.0168965
MED18	-5.61041	2.94348e-05
RPS23P6	-5.60851	0.00505106
SPNS1	-5.60682	0.000730503
MIR5094	-5.60652	0.0201057
PIDD1	-5.60046	0.000312402
AC068888.2	-5.59835	0.000173053
AC073389.2	-5.5962	0.0204197
DISC1-IT1	-5.58282	0.0131675
AC011476.1	-5.56297	0.0462019
MIR320E	-5.56111	0.0497193
AC007342.1	-5.55412	0.000703983
LBX2-AS1	-5.5419	7.79372e-05
AC079174.1	-5.51123	0.00830943
CDHR4	-5.4978	0.0142613
AC016734.2	-5.47437	0.000138849
AC007406.3	-5.47325	0.0173209
NKPD1	-5.47211	0.0269425
AP000692.1	-5.45462	0.00110357
RF02204	-5.45092	0.0207665
AC010530.1	-5.44338	0.0296217
MYO7B	-5.43022	0.01922
ZNF469	-5.42452	0.000305991
AC009054.1	-5.41181	0.0245547
AC008537.3	-5.4031	0.00491537
AC073912.2	-5.39585	0.00976159
TBXA2R	-5.39199	0.00995404
AC008735.1	-5.38951	0.00534413
AGRN	-5.3871	0.000296896
AP003071.1	-5.35624	0.000896978
SSSCA1-AS1	-5.35025	9.45812e-05
AMMECR1-IT1	-5.333	0.000689499
CLN3	-5.32965	0.000635206
PRR12	-5.32075	0.000869794
KLF16	-5.31087	8.57975e-05
WNT7B	-5.31037	7.99418e-05
AC005072.1	-5.30813	0.00177972
AC138932.1	-5.306	0.00123967
AC005726.3	-5.30318	0.0147478
MYADM	-5.30191	0.000215612
LAMA5	-5.30111	0.000314445
PSD2	-5.28691	0.00903298
AC090616.6	-5.26345	0.00624227
AC092903.2	-5.25837	0.00181851
KIRREL3-AS3	-5.25232	0.0134163
SPIB	-5.25187	0.019612
AL596325.2	-5.2499	9.70136e-05
GAL3ST2	-5.24936	0.000381263
AP006621.3	-5.23565	0.000597914
AC119396.2	-5.23387	0.0140612
UCKL1-AS1	-5.22872	0.024086
SCAF1	-5.22845	0.000107887
AC011462.4	-5.22781	0.0043087
AL512430.3	-5.21627	0.0234635
AC145207.9	-5.21009	0.000441546
RNF216-IT1	-5.20803	0.0198458
AC027682.7	-5.20434	0.00202503
AC084117.1	-5.19662	0.000105455
HM13-IT1	-5.1944	0.000369189
MIR5192	-5.19337	0.0244809
AC091769.2	-5.18929	0.00851721
GATD1	-5.18821	3.36131e-05
AC020978.1	-5.17231	0.0200485
AC011479.2	-5.17167	0.00269815
AC005046.1	-5.16979	0.0253944
AL604028.1	-5.16778	5.30764e-05
CRTC3-AS1	-5.16616	0.00486208
KRT4	-5.13839	2.27019e-16
GLIS2	-5.12492	0.000249234
ADAM8	-5.11347	1.9033e-08
AC008875.1	-5.0962	0.014273
MIDN	-5.08672	0.000183694
AP003108.2	-5.07921	0.000132778
MIR8066	-5.068	0.0493336
FN3K	-5.06045	0.00019462
HEXDC-IT1	-5.05936	0.00874346
AC010834.3	-5.05792	0.00285756
AC008434.1	-5.04382	0.00691663
AC132872.1	-5.02378	8.52481e-05
AC015799.1	-5.01394	0.000311654
C5AR1	-5.00426	0.038357
AC005911.1	-4.97049	0.000726474
RPSAP36	-4.95351	0.000595814
EXTL1	-4.94855	0.00119956
LINC00449	-4.93594	0.0219473
AC087721.1	-4.93449	0.00271414
AC138951.2	-4.93373	0.00723214
MIR6753	-4.93069	0.00541493
AC138393.3	-4.92611	0.000793083
MIR4684	-4.92529	0.0143018
AC009088.1	-4.92306	0.000594619
AMH	-4.91333	0.0460805
ATP5F1D	-4.88583	0.000250599
AC016027.2	-4.88128	0.000559752
KANK3	-4.87375	0.0403207
HSD11B1L	-4.869	0.00126623
TLCD2	-4.8677	5.17487e-05
SLC46A2	-4.86038	0.0357955
MPV17L	-4.85637	3.3547e-07
AL022311.1	-4.84814	0.000110425
RSF1-IT2	-4.82929	0.00253621
AC005332.1	-4.79756	0.0413049
AC020922.3	-4.79532	0.015928
AL357500.1	-4.78129	0.0127927
LINC01970	-4.76176	0.000512677
PTRH1	-4.75126	7.5721e-05
HDAC10	-4.74416	0.000271931
TSPAN10	-4.74132	4.84786e-05
LINC00311	-4.74112	0.00933815
MCRIP1	-4.73486	1.61037e-05
AC145285.3	-4.73185	0.00251269
CHMP4A	-4.72905	0.000125498
LINC00957	-4.72707	0.00145831
INF2	-4.72218	0.000173053
RTEL1-TNFRSF6B	-4.71717	0.00170055
MIR1285-1	-4.71578	0.027869
CSDC2	-4.71262	1.76129e-05
RADIL	-4.70358	0.0360532
MIR135B	-4.70201	0.00104458
AC005329.1	-4.69274	0.0105895
AC011447.6	-4.69185	0.00126439
MIR193BHG	-4.69155	1.24724e-05
MIR4653	-4.66343	0.0476959
BRAT1	-4.65495	0.00010665
MGAT5B	-4.65403	3.85245e-05
PRR22	-4.65001	0.011302
AL096870.2	-4.64487	0.00459888
ATN1	-4.64232	0.00103804
EGFL8	-4.63696	0.0030993
AC080038.1	-4.63549	0.00295767
MIR4258	-4.63394	0.0137491
ATP1A3	-4.63067	0.0207344
CALML3	-4.63062	2.08384e-05
SPEF1	-4.62608	0.0112468
AC092287.1	-4.61555	0.00162668
AL138999.1	-4.61385	0.00464052
AC005838.2	-4.60572	0.00357077
ARHGAP33	-4.60205	0.00179095
AL139288.1	-4.5997	0.0278266
AL357552.2	-4.59945	0.00166619
AC119403.1	-4.59204	0.0254538
MIR210HG	-4.58997	4.03063e-05
MSH5	-4.58873	0.000517301
TERC	-4.58536	0.00544242
AC006001.3	-4.5771	9.19387e-05
LCN12	-4.57256	0.00487973
AC017116.2	-4.56818	0.00140426
AL133330.1	-4.56809	4.03063e-05
SPON2	-4.56395	0.0209588
AC005077.4	-4.56062	0.0139782
LRRC56	-4.55784	0.0072849
AC073487.1	-4.55391	0.00110913
AC100830.1	-4.55378	0.0379488
MIRLET7I	-4.54703	0.00421378
MIR641	-4.5306	0.00193991
ADAP1	-4.52787	0.000435604
VPS9D1-AS1	-4.52369	0.00170742
AC092127.1	-4.51457	0.00459043
MRPL12	-4.51327	0.00044326
AC008764.6	-4.51266	2.08384e-05
TELO2	-4.5078	0.000516192
HOMER3-AS1	-4.50743	0.000501709
AC107375.1	-4.5054	0.0004367
AC020910.1	-4.47658	0.00150107
SLC16A3	-4.4726	2.80795e-06
SRMS	-4.4692	0.00133175
EEF1A1P22	-4.4692	0.0130728
NPIPB5	-4.46392	0.000573331
AL157392.4	-4.46349	0.0449132
RNU6-1266P	-4.45204	0.0110056
FAM180A	-4.45091	1.33136e-12
BOK	-4.43726	2.1824e-05
AC007610.4	-4.42861	0.000378619
AC010326.3	-4.42463	0.0302337
LINC01167	-4.41105	0.0184736
INE1	-4.41023	0.00183844
AC120498.4	-4.40956	0.0365978
AL079304.1	-4.40645	0.00271529
ASPHD1	-4.40145	0.000288256
AC003101.2	-4.38965	0.0183176
JAG2	-4.38872	0.000144626
PLBD2	-4.38246	0.000351067
SNORA77	-4.37781	0.000297038
CCDC85B	-4.3766	0.00020803
ZNF444	-4.3699	0.000107887
AC073957.3	-4.36597	0.00276856
AC141586.5	-4.36397	0.00494354
ARL6IP4	-4.36326	0.0174399
QPCTL	-4.35524	6.84982e-05
AL139099.2	-4.35101	0.0149115
AP003354.1	-4.34481	0.00847838
NPDC1	-4.34249	0.000650232
AC024075.2	-4.32963	4.62062e-05
KCP	-4.32869	0.00153989
FOXO6	-4.3275	0.0314009
AC025423.1	-4.32514	0.0176756
VTRNA1-2	-4.32194	0.0402556
AC003682.1	-4.31232	0.0157078
AL162458.1	-4.30346	9.68437e-05
AC109460.3	-4.29786	0.0204205
AC012291.2	-4.29316	0.00012008
FNDC11	-4.28142	0.0004367
AL162171.3	-4.27318	0.000488532
ZKSCAN2-DT	-4.26909	4.21953e-05
KCTD21-AS1	-4.26782	0.000314445
MIRLET7BHG	-4.26637	3.31517e-05
ANGPTL4	-4.25634	6.04536e-12
GCSH	-4.25573	0.000105952
TTYH3	-4.25221	0.00123784
AC090114.2	-4.25076	0.000127052
AC120114.3	-4.24903	0.000129993
RPS19P1	-4.24792	0.000323968
AC139768.1	-4.24624	0.0281034
LINC00910	-4.24517	0.0014031
RN7SL118P	-4.2318	0.00584133
AC244021.1	-4.22881	0.0170051
SELENOH	-4.22724	0.000318771
HMGA1	-4.22553	1.12059e-06
AKT3-IT1	-4.2159	2.47993e-05
AC093525.10	-4.2127	0.0436908
RNASEH2A	-4.21086	0.00243944
BOLA2-SMG1P6	-4.20996	0.000692326
AP001469.2	-4.20799	0.0127507
AC093525.8	-4.20779	0.000772985
RN7SL521P	-4.20573	0.00585857
AC107214.1	-4.19459	0.0345641
TMEM91	-4.19275	0.00263325
RPS20P22	-4.18688	0.0155951
AC131212.3	-4.18371	0.00326876
AC104564.3	-4.1753	0.0278266
ADGRB1	-4.17426	0.00102675
AC026471.4	-4.16612	0.00605229
MRI1	-4.16489	4.12414e-05
AC006330.1	-4.16175	0.000296896
MIR193B	-4.14308	0.0462152
LRFN1	-4.14125	0.00210333
AC002310.2	-4.14108	0.0253144
AL353622.1	-4.13728	0.00588645
AC027307.3	-4.1337	0.00548768
AC011448.1	-4.13243	0.0279758
NFIX	-4.1324	0.000385074
NXNL2	-4.12912	0.00167718
AL031282.2	-4.12747	0.000562389
TEX21P	-4.1274	0.000347236
PLEKHH3	-4.12183	0.00024215
AP003071.5	-4.11853	0.000113018
SLC39A4	-4.1132	0.000283729
AC067852.3	-4.11045	3.04997e-05
RPL21P10	-4.10417	0.0133334
AC009054.2	-4.09531	0.00189626
SERINC2	-4.08823	2.3006e-05
HOXB5	-4.0827	0.00283148
EEF1A1P38	-4.07817	0.00188723
TNK2	-4.07589	0.000378619
AL732437.1	-4.07552	0.000295186
AC104109.4	-4.06921	0.0116471
AL592295.4	-4.06721	0.0467869
EMX2OS	-4.06639	2.44493e-12
AC104113.1	-4.06603	0.0312586
RNU1-134P	-4.05895	0.021446
SNORD88A	-4.05419	0.00379714
LSM1P1	-4.05349	0.0466087
NAT8L	-4.03939	0.000193462
C16orf74	-4.03644	5.3666e-06
AHDC1	-4.03222	0.00140254
VTRNA1-1	-4.02254	0.00983214
RN7SKP71	-4.00871	0.00199561
FASN	-3.99785	0.00169395
BICRA	-3.99527	0.00115829
AC068946.1	-3.99377	0.00578114
AC138207.4	-3.99322	3.41048e-05
NXN	-3.98713	2.02204e-08
JAKMIP3	-3.9859	0.0235754
AC134684.6	-3.98551	0.0458723
PROSER3	-3.98521	0.00103602
SCRIB	-3.97364	0.000629231
AC087392.4	-3.97325	0.0129004
CHST12	-3.96987	0.00018023
AC142381.3	-3.96985	0.0137066
AC116552.1	-3.96772	0.00251489
AL513477.2	-3.96699	0.0423924
AC020916.1	-3.9615	5.29836e-05
RAVER1	-3.96132	0.00161514
MT-TW	-3.96064	0.00576623
AC092171.5	-3.956	0.0200938
AC021087.2	-3.94503	0.00209629
AL109806.1	-3.94104	0.0299315
LAT	-3.93744	0.0290901
ADAMTSL4-AS1	-3.92444	0.000930781
RAB11B	-3.92348	0.000870733
RPS10P7	-3.91296	0.00378961
ATP5MGL	-3.91233	0.00831735
AC244033.2	-3.91133	0.000650232
RSPO4	-3.90534	0.00348325
AC116407.4	-3.90532	0.00821791
ZNF414	-3.90433	0.00115829
CYP4A22-AS1	-3.90427	0.00071917
RAI1	-3.89544	0.000236577
BGN	-3.8913	0.000562389
SH3BP1	-3.89064	0.00258315
SNAI3	-3.88939	0.00371036
AC133550.2	-3.8815	0.0293323
AC091060.1	-3.87473	0.0353971
AL117336.3	-3.87	0.000138849
AC127496.7	-3.86862	0.00509508
KRTCAP2	-3.86627	0.000347236
LRFN3	-3.86476	0.00177381
TBX6	-3.86314	0.0430559
AC008982.2	-3.86136	0.0010674
AC131009.4	-3.86024	0.0155236
SGK494	-3.85813	0.00014148
AP003108.4	-3.85809	0.00461405
SLC25A22	-3.85075	0.00170055
ARHGAP23	-3.84653	8.57123e-07
COL5A1	-3.84458	0.00115468
AC015849.4	-3.83861	0.00917672
NECAB2	-3.83812	0.0377122
C19orf24	-3.8317	0.000565338
PKD1P1	-3.82896	0.00541493
AC018607.1	-3.82577	0.00247325
AC021491.4	-3.8244	0.0384895
NFIC	-3.82252	0.00213863
NCOR2	-3.82059	0.00131995
MAP1S	-3.81338	0.00110913
SCARNA4	-3.80775	0.00199561
PARP10	-3.80765	0.0007826
FBRSL1	-3.80628	0.00222421
AL359263.1	-3.8033	0.0492572
OR10H1	-3.8033	0.00250084
AC018738.1	-3.80162	0.0044557
AC073046.1	-3.80093	0.000309663
AC099494.1	-3.79897	0.0341275
AL353597.3	-3.79584	0.0294458
AC009090.1	-3.79254	0.0415532
AC008770.3	-3.78845	0.00289933
ZNF785	-3.78576	0.000236577
AL450326.1	-3.78529	0.00532668
RPL37P18	-3.76544	0.00905545
NCBP2-AS1	-3.76468	0.0234577
AC022819.1	-3.75009	0.0123419
AC111170.3	-3.74535	0.00173579
AC105020.1	-3.7444	0.0242298
ZNF625	-3.74368	0.00454502
CAMSAP3	-3.74327	0.00103633
INTS1	-3.73761	0.000946521
AL031595.3	-3.73702	0.00110062
SLC9A3R2	-3.73352	0.000423662
CEBPZOS	-3.72264	2.18103e-05
KIRREL3	-3.72215	9.71868e-10
EFHD2	-3.72087	2.80795e-06
AC007686.3	-3.7203	0.00840967
ZNF564	-3.71992	0.000129771
CMTM1	-3.71963	0.0344158
FAM98C	-3.71954	0.000549253
MMP25-AS1	-3.71508	0.00158195
CARD8-AS1	-3.70911	0.0022007
HOXB3	-3.70849	1.11514e-13
SNORA47	-3.7069	0.00210278
AC104472.3	-3.70611	0.0193545
ARHGAP8	-3.70157	0.000160443
AL683813.1	-3.68705	0.00493716
AC008543.3	-3.68635	0.00216284
AC010615.2	-3.68588	1.45499e-05
SYT8	-3.68318	0.00321697
ARSA	-3.68087	0.000810655
LRFN4	-3.67806	0.000184437
TONSL	-3.67694	0.000124096
HCG23	-3.67606	0.0143298
MFSD3	-3.67601	0.000576725
RN7SL36P	-3.66868	0.0427808
MFSD10	-3.66709	0.000425625
SPPL2B	-3.66571	0.00133239
PPP1R14BP2	-3.65586	0.0436859
MIR2467	-3.6544	0.0477404
INAFM1	-3.653	0.00969106
SLC16A13	-3.65215	0.00225333
AC009090.5	-3.6506	0.00288042
MBD3	-3.65055	0.0010928
NAPRT	-3.64986	0.000309566
AC025580.2	-3.64841	0.00296438
GPC1	-3.64346	0.000347236
FOXP4	-3.6376	0.00199648
PPP1R16A	-3.6368	0.000331994
PPP1R13L	-3.63143	0.000660765
AC007216.3	-3.62737	0.000155017
AL162586.1	-3.62619	0.00397875
LINC01301	-3.625	0.0466634
AC011498.2	-3.62443	0.0294309
PWWP2B	-3.62297	0.000385074
AC016586.1	-3.61903	0.000576333
AC007036.2	-3.61848	0.0193545
SCAMP4	-3.61482	0.00136229
RPL13AP7	-3.60784	0.00152681
ZNF8	-3.60302	5.40393e-05
TNRC18	-3.60257	0.00190507
GDPGP1	-3.60132	0.000246343
AC106028.3	-3.59216	0.0118701
AC008760.1	-3.57841	0.0488493
ALKBH7	-3.57715	0.00034617
MRC2	-3.57438	3.93004e-06
MISP3	-3.57327	0.00158045
AHR	-3.57241	0.000124254
AL357315.1	-3.57228	0.0478288
HMBOX1-IT1	-3.5719	0.0187216
AC091181.1	-3.56966	0.00617223
ASAP1-IT2	-3.56797	0.00356315
AC002044.3	-3.56196	0.0064212
SCARF2	-3.56058	0.00809173
AC106820.4	-3.55599	0.000369189
MRPL38	-3.55522	0.000283241
AC019205.1	-3.55506	0.000824392
UBALD1	-3.55296	0.00150107
GIGYF1	-3.55286	0.000410826
UNKL	-3.54922	5.01217e-05
AC087741.3	-3.54913	0.00705127
AC004706.3	-3.54576	0.00772375
ANKRD2	-3.54558	8.90095e-05
COL27A1	-3.54447	0.000382622
MIR6797	-3.54235	0.00797944
AC005726.1	-3.53985	0.00572395
AL009178.2	-3.53796	0.02197
AC073842.2	-3.53485	0.0239041
UBE2SP2	-3.53478	0.018148
SLC49A3	-3.53451	0.000226661
HELZ2	-3.5332	0.000828204
NTN1	-3.53114	4.80997e-06
AC084018.2	-3.5302	0.00741918
LAGE3P1	-3.52876	0.0351735
AC004494.1	-3.52863	0.0151512
SORBS3	-3.52709	0.000896978
AC093249.2	-3.52442	0.00364834
PELP1	-3.52279	0.000233581
ALDH16A1	-3.52049	0.00104096
AC141586.1	-3.5203	0.00231334
AC079316.2	-3.51905	0.000128478
GALNT4	-3.51643	0.0011348
AC084824.5	-3.51235	0.0238163
AC008115.4	-3.50968	0.038189
AC112512.1	-3.50562	0.0101088
NME3	-3.4997	0.000367779
AC132872.4	-3.49736	0.000289952
AC102953.2	-3.49101	0.0133328
ZNF628	-3.4909	0.0119628
AC103703.1	-3.48984	0.00192601
FBXL18	-3.48947	0.000929744
NAT14	-3.47991	0.00041429
AC006001.2	-3.47668	0.00570034
AC087276.1	-3.47616	0.00355029
AL049795.1	-3.47587	0.0032565
AC011477.1	-3.47546	0.000276531
AL035461.2	-3.47038	0.00202851
ZDHHC12	-3.46991	0.000775862
SYNJ2-IT1	-3.46565	0.0247775
CBARP	-3.46313	0.0273184
AC136604.3	-3.46074	0.0125125
ZNF500	-3.45994	0.000233279
TTC34	-3.45318	0.014917
PHACTR4	-3.45236	0.000230135
ZNF865	-3.45184	0.0103496
ADCK5	-3.45157	0.000734669
SPAAR	-3.44242	0.00714443
BCL9L	-3.44067	0.00349811
AC008026.3	-3.43833	0.00349811
KRBA1	-3.43755	0.00018431
ARMC5	-3.43692	0.00189626
AC139149.1	-3.4368	0.0246221
FBXL19-AS1	-3.43397	0.000224754
AC055713.1	-3.43238	0.00170404
FAM78A	-3.42881	0.0354328
FBXL19	-3.4279	0.000742248
AC027544.2	-3.42545	0.0224892
HAGHL	-3.42432	0.000253867
AC005912.2	-3.42141	0.00888072
SIX5	-3.41944	0.00143503
AP000347.1	-3.41781	0.00170742
ZNF101	-3.4163	2.10537e-05
NFKBID	-3.41548	0.000172936
AC139530.1	-3.41524	0.00141589
AL596247.1	-3.41344	0.000940742
BTBD19	-3.41052	0.00113151
CAPN15	-3.40965	0.00233859
GET4	-3.4049	0.0129409
D2HGDH	-3.4035	0.000981081
MGRN1	-3.40158	0.00203712
LINC00342	-3.40109	9.43366e-05
STAG3L2	-3.40047	0.000226871
AP006248.4	-3.39841	0.011588
CHPF	-3.39687	0.000450134
AC020978.7	-3.39647	0.0108217
EPS8L1	-3.39642	1.17464e-05
ZNF587	-3.39477	0.000223512
TNFAIP8L1	-3.3931	0.00018023
SNORA38	-3.39234	0.000183807
PRR29	-3.39031	0.012461
APLN	-3.39028	1.42769e-05
FAM102A	-3.38847	0.000693799
SOX12	-3.38804	0.00073529
RAMP1	-3.37513	3.70377e-07
CTSD	-3.37437	0.000576758
AP002761.3	-3.37417	0.0260752
CBWD3	-3.37263	0.00066439
MIR3167	-3.37046	0.000654242
CBR3-AS1	-3.36877	0.0025095
AC073611.1	-3.36864	0.00404275
PLEKHN1	-3.3682	0.00178007
PLCD3	-3.3673	8.90095e-05
AL121832.3	-3.36723	0.0153999
RHPN1	-3.36648	0.000981081
PIM3	-3.36498	0.000283593
DMPK	-3.36376	0.00126721
AP003733.4	-3.36367	0.0104019
UQCC3	-3.36227	0.00025356
CATSPERG	-3.36135	0.00285442
AC107909.1	-3.35927	0.0357414
TBC1D29	-3.35882	0.0155263
AC126474.2	-3.35793	9.68437e-05
PNPLA7	-3.35567	0.0119493
RAPGEF3	-3.35205	2.88999e-07
SETD1B	-3.35097	0.00266338
CIC	-3.34963	0.00298883
MIR1254-1	-3.34795	0.00306254
LINC01521	-3.34657	0.00396455
AC003101.1	-3.34518	0.0154441
AC107464.3	-3.34478	0.0426767
AC103702.1	-3.34352	1.10568e-08
EXD3	-3.3418	0.014866
MT-TT	-3.33972	0.0026728
WNK2	-3.33084	0.000322333
MSLN	-3.32896	0.000907371
AP5Z1	-3.32598	0.000886357
BORCS8	-3.32501	0.00073529
TSC22D4	-3.32123	0.00169249
B4GALNT3	-3.31979	6.35368e-08
AC118344.2	-3.3179	0.00762854
FOSL1	-3.3178	4.70436e-05
AC009065.4	-3.31682	0.0151091
CYP2D8P	-3.31658	0.00795375
AC009078.3	-3.31557	0.00252753
AC127024.8	-3.3128	0.000399325
NOTCH3	-3.31023	0.00665934
ADGRL1	-3.30705	0.000920958
AP003392.4	-3.30673	0.00150107
PLXNB3	-3.30622	0.00577216
LRRC61	-3.30407	4.79542e-05
CYP4F3	-3.30274	5.51089e-11
CROCCP2	-3.30214	0.000466619
TICAM1	-3.30168	0.00271942
WDR90	-3.29985	0.00142986
ZC3H11A	-3.29375	0.000468572
SNORA71C	-3.29284	0.000814429
TMEM160	-3.29255	0.000720015
MEGF6	-3.28661	0.0058216
RF00284	-3.28608	0.00959718
AP4S1	-3.28523	1.81392e-05
SLC35E2A	-3.28477	0.000310775
PCNX3	-3.27965	0.0022798
PILRB	-3.27799	0.00193692
PMS2P7	-3.27734	0.0244105
SLC4A3	-3.27582	0.00147525
SLC27A1	-3.27498	0.000948579
AL353708.3	-3.27471	0.0197797
FKBP8	-3.27458	0.000376211
AC016747.1	-3.27207	0.000310652
AC144831.1	-3.27179	0.0278266
EHD2	-3.26946	0.00198103
AP5B1	-3.26942	0.00091133
ZNF358	-3.2686	0.00295767
TP53I13	-3.26793	0.0003942
MIR27B	-3.26574	0.0291871
EEF1A1P14	-3.26564	0.0199253
STAG3L1	-3.26402	0.00493675
COL4A6	-3.26272	0.00614407
ADAMTS13	-3.25624	0.0129409
NYAP1	-3.2547	0.04735
MROH6	-3.25441	0.00662023
TNXB	-3.25366	0.0109683
GPR35	-3.25227	0.00339494
GPR137	-3.25034	0.00126256
SNX8	-3.24807	7.90805e-05
HSF4	-3.24747	0.00141938
CGAS	-3.24564	8.5446e-05
AL662844.4	-3.24423	0.0306393
FAAP100	-3.24394	0.000476955
FBXL16	-3.24386	0.00123334
EMX2	-3.24189	5.51089e-11
KCNC4	-3.23985	4.10041e-06
FIGNL2	-3.23955	0.0485619
CRTC1	-3.23931	0.000650848
PQLC1	-3.23894	0.000169133
ZNF296	-3.2384	0.00352014
AP001505.1	-3.23561	0.0147448
FP565260.3	-3.23541	0.00157344
SCAND1	-3.23531	0.00133175
PRSS8	-3.22785	0.000695901
C4orf48	-3.22613	0.00262833
NLGN2	-3.22595	0.00442274
ERF	-3.22261	0.000904673
THRSP	-3.22212	0.0121917
MMACHC	-3.22087	0.000312402
AC015802.4	-3.21758	0.0254194
COL26A1	-3.21583	0.00560992
NAP1L1P1	-3.2154	0.0440815
AL391244.3	-3.215	0.000876318
CLDN9	-3.21465	0.0161175
IGSF9	-3.21284	0.00073529
PLEC	-3.20854	0.00544242
AMZ1	-3.2067	6.7455e-06
TEDC1	-3.20615	0.00423419
SLC35E2B	-3.20607	0.000517355
AC008429.4	-3.20366	0.0495889
SLC16A1-AS1	-3.20339	0.000314883
GNAS-AS1	-3.20278	0.000562089
AC022893.1	-3.19873	0.000769299
RHOF	-3.1986	2.33441e-06
NPEPL1	-3.19849	0.000463604
STMN3	-3.19329	0.00104744
FAAP20	-3.1931	0.00150223
MIR942	-3.19035	0.0207986
AC092117.1	-3.18756	0.00020803
AC087286.4	-3.18221	0.00551577
AC091132.3	-3.17921	0.0202548
AC009269.4	-3.17875	0.0426595
SLC12A9	-3.1764	0.00181159
AC093227.1	-3.17581	0.00126621
PEX26	-3.17532	0.000152529
STAG3L3	-3.17393	0.00110002
AC007688.2	-3.17383	0.0415932
LINC02012	-3.17336	0.0172401
LRCH4	-3.17004	0.00166841
GPR78	-3.16925	0.00434687
MAL	-3.16884	3.81043e-06
NBR2	-3.16809	0.00104458
SPNS2	-3.16715	3.22033e-06
VWA1	-3.16634	0.00018431
PAK4	-3.16628	0.000854998
COL11A2	-3.1624	0.0143789
PKMYT1	-3.15622	0.00170301
RN7SL698P	-3.15191	0.0290248
AC118344.1	-3.15141	5.29183e-05
AL591623.1	-3.15086	0.0132826
CAPS	-3.14973	0.000597914
PEG13	-3.14913	0.00220821
CROCC	-3.14852	0.00189685
CHTF18	-3.14759	0.00131296
CCDC61	-3.14704	0.00221413
SPC24	-3.1467	7.16037e-05
AC130895.1	-3.14586	0.00128255
CACFD1	-3.14423	0.00193991
IL11	-3.14052	0.00242006
ZNF703	-3.13795	0.0152053
AP002433.2	-3.13544	0.0109753
CXXC5	-3.13308	2.73088e-08
AC073530.2	-3.13227	0.0172026
TMEM161A	-3.13137	0.000484937
SGSM1	-3.13119	0.014947
ZBTB7A	-3.13098	0.00269379
TNS4	-3.13067	0.00104744
AL450998.1	-3.12917	0.00471067
NUBP2	-3.1267	0.000307743
SHPK	-3.12065	0.00101305
AC100861.2	-3.11675	0.0164531
RN7SL220P	-3.1159	0.014947
BAIAP3	-3.11208	0.00438748
MED16	-3.11143	0.00141258
TCIRG1	-3.11117	0.00135316
MAN1B1-DT	-3.11078	0.0306937
ZNF320	-3.10776	0.00306254
MBD6	-3.10442	0.00318891
CCDC9	-3.10381	0.00181136
SLC9A1	-3.10333	0.0068032
SLC52A2	-3.09718	0.0016174
PGAM5	-3.09626	0.000275175
SLC4A11	-3.09421	2.01003e-05
AC092718.4	-3.09058	0.00358579
IBA57	-3.08963	0.00093046
WTIP	-3.08877	0.000247759
AL138963.1	-3.08836	0.0419199
FAM71F2	-3.08786	0.00298883
TBL3	-3.08641	0.00126963
PHLDB3	-3.0839	0.00371177
AC010336.1	-3.08047	0.00010665
LRRC46	-3.07969	0.0316077
RNF44	-3.07934	0.00151526
SLC19A1	-3.07799	0.00126721
DYSF	-3.07457	7.3033e-07
PKD1	-3.07274	0.00369397
AC092171.3	-3.07216	0.00705571
ZBTB45	-3.07128	0.00366703
GPC6	-3.06452	9.19705e-15
TSNARE1	-3.06428	0.000825197
AC026362.2	-3.0631	0.00244131
CLDN3	-3.06263	0.00214085
RARA	-3.0604	0.000343402
PDGFB	-3.06005	0.00176446
PTOV1-AS2	-3.05781	0.00653159
CBX6	-3.05697	0.000275175
NUMBL	-3.05622	0.000229367
AC007613.1	-3.05541	0.0159965
MOB3A	-3.05532	0.00138666
AL133216.2	-3.05481	0.00202847
COG8	-3.05428	0.000393408
TPRN	-3.05399	0.00123857
NACC1	-3.05293	0.000834975
GP6	-3.05179	0.0334039
SDHAF4	-3.05151	0.00184971
SCLY	-3.04635	0.000887449
BANF1	-3.04542	9.30378e-05
AC007216.4	-3.04512	0.0264396
DAGLA	-3.04395	0.0022585
GNB1L	-3.04354	0.0039
GRIK5	-3.04303	0.00172336
FSCN1	-3.04293	0.00162612
CTU1	-3.04058	0.00306254
ZSWIM9	-3.0404	0.00548768
SNHG20	-3.03981	0.000261761
PCGF2	-3.03396	0.00326876
AP003559.1	-3.03328	0.0207367
LEMD1	-3.03247	0.000369189
RIN1	-3.02578	1.08644e-05
LRRC43	-3.0246	0.0358717
SOGA1	-3.02432	0.00137423
TRIM34	-3.02252	0.0460805
AL158211.5	-3.01973	0.00142779
AC006486.2	-3.01848	0.00202805
RAB43	-3.01833	0.0236508
AC092653.2	-3.01622	0.0167486
ZNF837	-3.01301	0.0248265
TWF2	-3.01192	0.00104096
ATP6V0C	-3.00983	0.0344201
Z93930.2	-3.00924	0.0153563
AC006059.1	-3.00646	0.047318
UBTD1	-3.0057	0.000969991
AL390719.2	-3.00428	0.0475213
AC099778.1	-3.00384	0.00306751
NME2	-3.00289	0.000430271
ZNF316	-3.00254	0.00129377
ULK1	-2.99976	0.00419702
ADIRF-AS1	-2.99874	0.000122378
CFAP410	-2.99608	0.025274
DGKQ	-2.99429	0.00181578
LDHAP4	-2.99335	4.74951e-06
SPHK2	-2.99163	0.00341274
LINC01002	-2.99154	0.0138074
AC008764.10	-2.99048	0.00301411
PTGIS	-2.98947	4.76949e-06
ABCA7	-2.98846	0.00409848
NUDT16L1	-2.98842	0.000100607
RABAC1	-2.98755	0.00138666
VMAC	-2.98602	0.00586375
MAFK	-2.98492	0.00163703
ABHD8	-2.98373	0.00623289
AC008915.2	-2.98313	0.00263402
AC005306.1	-2.98234	0.0459582
SEMA6C	-2.98214	0.000839757
AC015802.6	-2.98166	0.0292105
ARHGEF1	-2.97992	0.00168737
RAC3	-2.97866	0.00020803
TTLL7-IT1	-2.97619	0.0326996
ABHD17A	-2.97473	0.00199561
AC243964.3	-2.97446	0.00235007
EPHB3	-2.97445	0.000832729
FAM53A	-2.97333	0.00548167
C19orf25	-2.97318	0.00141411
ZNF213-AS1	-2.97228	0.00174447
AC080013.6	-2.9711	0.0306393
SBNO2	-2.96979	0.00280069
TPT1-AS1	-2.96833	0.00448049
AC008972.2	-2.96789	0.0339979
ACBD4	-2.96624	0.000368251
LINC02210	-2.96393	0.000448665
PROM2	-2.96334	0.00126256
ARID3A	-2.96232	0.000866902
DMTN	-2.96142	0.00100456
LTBP3	-2.96049	0.00314878
BRICD5	-2.95974	0.00244637
PSPN	-2.95945	0.00459888
AMDHD2	-2.95846	0.000841546
NDUFA6-DT	-2.95788	0.00454207
NGRN	-2.95715	0.00073529
PRDM12	-2.95653	0.00119853
TRPM4	-2.95486	0.00141281
AL513165.1	-2.95443	0.00137909
RNPEPL1	-2.95424	0.00199024
AC015712.1	-2.95285	0.000693799
LRRC57	-2.95183	0.00024215
COL7A1	-2.95125	0.0107736
RPS18P9	-2.95086	0.000315427
PIGQ	-2.95	0.00166841
AC092139.3	-2.94629	0.00372326
AL512625.2	-2.94572	0.00955969
PALM	-2.94566	0.013245
BIN1	-2.94549	5.14431e-05
NBL1	-2.94549	0.00056595
AC007599.2	-2.94442	0.0130433
CDC42BPG	-2.94435	0.00307653
MOSPD3	-2.94319	0.00624227
LINC01569	-2.94196	0.000591186
MXD3	-2.94042	0.00123857
TCF7L1	-2.93891	0.0125125
ZYX	-2.93733	0.00292988
KCNJ14	-2.9368	0.00357694
RXRA	-2.93571	0.000803178
AC118553.2	-2.93451	0.00201086
FLYWCH1	-2.93157	0.00138666
CYP51A1	-2.9312	0.00926403
BMS1P2	-2.93042	0.00674847
SPEG	-2.92912	0.000212743
C10orf95	-2.92867	0.0183798
CTF1	-2.92606	0.0259025
U73166.1	-2.92254	0.0126653
MMRN2	-2.91667	6.54631e-09
AC011479.3	-2.91597	0.0151883
APBA3	-2.91563	0.000609379
AC122688.3	-2.9154	0.00296488
RPS28P7	-2.9142	4.3527e-05
AC007787.2	-2.91345	0.0440815
PRX	-2.91297	0.00168502
SNORD3B-2	-2.91267	0.000395993
TMEM134	-2.91174	0.00169848
AL451042.2	-2.91128	0.0296396
LIME1	-2.91026	0.0497645
AL360004.1	-2.90977	0.0430559
KCNH3	-2.90707	0.00750541
RTN4R	-2.90675	0.0152761
PLXNB2	-2.9067	0.00102326
PXN	-2.90669	0.000608139
RNU1-67P	-2.90608	0.0104084
SNORA71D	-2.90582	0.0277478
RBM34	-2.90521	0.00127636
ASPSCR1	-2.90375	0.0011348
AC004967.2	-2.90224	0.00110236
RABEP2	-2.90149	0.00102675
GLI2	-2.90143	7.36667e-06
KDM4B	-2.89941	0.00112517
SYNE4	-2.89862	0.000382622
RAB4B	-2.89321	0.0172611
KMT2B	-2.89203	0.00468662
MBOAT7	-2.89163	0.000695901
DOHH	-2.88668	0.00134667
GTPBP3	-2.8827	0.00185779
ADAMTS2	-2.88019	1.25848e-06
PROSER2	-2.87905	5.27938e-05
TADA2A	-2.87759	6.26626e-05
CAMTA2	-2.87716	0.00228657
SNCG	-2.87624	0.000110496
CPZ	-2.87443	0.024007
FOXK1	-2.87034	0.000997209
SLC4A2	-2.87029	0.0010702
OPA3	-2.86836	0.0008882
PLEKHA4	-2.86798	0.00649017
TFAP4	-2.86648	0.000529046
AC007952.4	-2.86638	0.00482102
PLSCR3	-2.8651	0.0323275
AC145207.5	-2.86502	6.01835e-05
PPP1R12C	-2.86245	0.00267542
GRAMD1B	-2.86154	1.09568e-19
FAM173A	-2.85951	0.00216682
FBRS	-2.85934	0.00278872
TBKBP1	-2.85843	0.00114659
RN7SKP203	-2.85814	0.000107005
CLN8	-2.85804	2.7952e-05
TENM2	-2.85519	4.49263e-09
RN7SL328P	-2.85263	0.0478067
MNT	-2.8522	0.00257937
ZNHIT2	-2.85171	0.00128166
AL591806.3	-2.85165	0.0198458
ZNF707	-2.85156	0.00200273
KDM6B	-2.84991	0.00762854
C20orf204	-2.84894	0.0088455
TMC6	-2.84892	0.00119638
LINC01012	-2.84633	0.00289017
SLC38A10	-2.84606	0.00274493
MORN3	-2.84548	0.00128809
AC004951.2	-2.84518	0.0391659
TBC1D17	-2.84409	0.00205211
PLA2G15	-2.84253	0.00265443
CCDC183-AS1	-2.83939	0.00350533
RIPOR1	-2.8385	0.0043669
MAP2K7	-2.83849	0.00283148
RAB2B	-2.83775	0.000115755
LINC00896	-2.83552	0.0291291
ADAMTS7	-2.83483	0.00199648
ANO7	-2.83375	0.0181533
SART1	-2.83291	0.000854998
AL358472.4	-2.83129	0.00414717
CLIP2	-2.83052	0.00019285
LY6E	-2.82966	0.000772985
GLYCTK	-2.82823	0.00663772
MAVS	-2.82707	0.000783752
EPN1	-2.82614	0.00184971
AC092120.1	-2.82425	0.0309634
MAPK12	-2.82396	0.00020803
JUND	-2.82356	0.00377843
MIR4664	-2.82334	0.0451878
LDHAP5	-2.82026	0.0264822
TEF	-2.81955	4.91683e-06
SNX15	-2.81943	0.00262579
TP53I11	-2.81857	0.00122685
AC012313.8	-2.81848	0.0063116
AC020910.5	-2.8182	0.00107228
SH2B2	-2.81691	0.00155587
ZBTB47	-2.81269	0.000695262
CDC42EP4	-2.81234	1.38427e-05
MCRIP2	-2.81173	0.000873405
AL139317.3	-2.80737	0.00857065
ABCD1	-2.8046	0.00015734
SH2B1	-2.80377	0.000629822
WIZ	-2.8032	0.00392738
TIGD5	-2.80106	0.000654242
LAMTOR4	-2.8006	2.05362e-05
VPS37C	-2.8002	0.0010702
AC025449.1	-2.79973	0.0277357
EVA1B	-2.79908	0.0130291
PIEZO1	-2.79734	0.00338955
BAIAP2	-2.79653	2.33297e-05
ZNF714	-2.79402	9.43366e-05
HDAC7	-2.79382	0.000736931
GINS1	-2.7902	0.000148855
CRCP	-2.78872	0.000224622
FAM83H	-2.78738	0.00177848
FRMD8	-2.78576	0.000885953
GAA	-2.78518	0.00587157
AC092117.2	-2.78513	0.00186871
MEGF8	-2.78458	0.00263093
PDLIM2	-2.78425	0.000641993
AC012676.5	-2.78368	0.00762854
CAMK2A	-2.78243	0.015652
TECPR1	-2.78139	0.000892925
SETD1A	-2.77972	0.00534571
SNHG4	-2.7789	0.000146746
SBK1	-2.77553	0.00800927
SF3A2	-2.77523	0.00754958
ST8SIA5	-2.77494	7.28763e-08
RNH1	-2.7749	0.00129214
ZNF709	-2.77442	0.0294458
MYH14	-2.7721	0.00369192
AJM1	-2.77197	0.0252407
LINC01772	-2.77185	0.00459355
MIR648	-2.77144	0.0367556
RAB11B-AS1	-2.77007	0.00102309
EPN3	-2.76955	0.00454207
TEPSIN	-2.76892	0.00165676
AL080243.2	-2.76789	0.0114238
ZSCAN18	-2.76475	0.000136912
CDC42EP1	-2.7646	0.0109285
KCTD13	-2.76287	0.000644487
LMF2	-2.76278	0.00404741
SLC25A45	-2.76216	0.0064981
SPSB3	-2.76149	0.00355063
SLC2A4RG	-2.76118	0.000113175
MTSS1L	-2.75834	0.0013485
FCGRT	-2.75594	0.0111869
SOX13	-2.75354	0.000742248
AP006545.1	-2.75231	0.0128729
ZNF213	-2.75194	0.0117686
MAMSTR	-2.75193	0.0245596
MIB2	-2.75132	0.00495097
RASA4CP	-2.75113	0.0298756
SPATA2L	-2.75055	0.0084459
GRTP1	-2.74974	2.34724e-05
SPAG4	-2.749	0.000435604
TAF6	-2.7488	0.000276531
ARRDC1	-2.74574	0.000511492
RABL6	-2.7433	0.0010644
PRSS27	-2.74245	0.00723767
EVI5L	-2.74172	0.00209486
REX1BD	-2.74132	0.000876306
AC011498.7	-2.74114	0.0266283
MN1	-2.73962	0.023566
TSPAN4	-2.73908	0.000641205
TMEM106A	-2.739	0.00318157
IL17RC	-2.7369	0.00123857
B4GALNT4	-2.73669	0.00213303
PKN1	-2.73502	0.000631591
CORO1A	-2.73494	0.000186434
CCDC24	-2.73265	0.000453564
SH3GL1	-2.73162	0.00100456
MFSD2B	-2.73078	0.00698423
AC145423.3	-2.72949	0.0371025
SLC22A18	-2.72798	0.00756701
PML	-2.72699	0.000976339
AC138969.1	-2.72523	0.0464889
C20orf27	-2.72409	0.000832729
MAPK11	-2.72379	0.00220821
KIF18B	-2.72365	0.00196602
AC126474.1	-2.72343	0.00617223
AL354707.1	-2.72097	0.0169403
ASB16-AS1	-2.72038	0.00362541
GABPB1-AS1	-2.71932	0.00039675
TOR4A	-2.71893	0.0027857
BICDL2	-2.71784	0.00419097
KMT5C	-2.71704	0.00557937
SHANK3	-2.71695	0.00233259
FKBP1C	-2.7167	0.00114659
C21orf58	-2.71529	0.00115829
MSI1	-2.71272	0.0130031
AL354836.1	-2.71233	0.0190081
CAVIN1	-2.71195	2.1824e-05
AC010538.1	-2.71134	0.00435164
ZNF688	-2.71013	0.0129883
ZBTB8A	-2.70979	0.000591186
RN7SL674P	-2.70698	0.00768871
ZDHHC8P1	-2.70644	0.0330684
AGER	-2.70565	0.0146209
NELFA	-2.70487	0.00166061
BLOC1S3	-2.70429	0.000709755
DENND6B	-2.70402	0.0140689
ZNF503	-2.70399	0.00036353
ISOC2	-2.70243	0.000956777
SLC2A1-AS1	-2.70125	0.0146172
AL161891.1	-2.70069	0.00131452
DTX2	-2.69955	0.00712938
HPN	-2.69931	0.00783214
LRP5	-2.69683	0.00146118
C18orf32	-2.69628	0.00826845
KIAA1522	-2.69184	0.00285442
PRRT2	-2.69054	0.028373
LENG8-AS1	-2.69033	0.000493226
AC004816.1	-2.69022	4.51392e-15
AC074032.1	-2.68711	0.0383653
AL121658.1	-2.687	0.0349649
TNKS1BP1	-2.68672	0.00113151
AC093249.6	-2.68615	0.0396602
AL512274.1	-2.68609	0.0181807
ALX3	-2.68586	7.5721e-05
SDC3	-2.68481	0.0059948
ZSWIM4	-2.68477	0.00956809
PKN3	-2.68403	0.00298717
HSPBP1	-2.68302	0.00163064
AL117339.5	-2.68299	0.0285826
IL9RP3	-2.68241	0.0119854
TPCN2	-2.68211	0.000685678
TMEM94	-2.68198	0.00147371
AL354822.1	-2.68181	0.00731435
FAM131A	-2.67869	5.00196e-05
LINC01144	-2.67771	0.0450957
FAM71E1	-2.67766	0.0194336
AC008040.5	-2.6773	2.18275e-06
MROH1	-2.67704	0.00670545
ZNF428	-2.67699	0.00166336
TRIP6	-2.67573	0.000626359
SLC9A3R1	-2.67372	0.00027712
SORCS2	-2.66881	0.000122344
ZDHHC8	-2.66869	0.00638088
MIR4768	-2.66804	0.0126499
BCL3	-2.66727	0.00517104
SEZ6L2	-2.66606	0.0109172
TGFB1	-2.66438	0.00461405
RHPN1-AS1	-2.66381	0.00110913
AC105137.2	-2.6636	0.00188587
KCNK3	-2.6627	8.60141e-06
AC139887.2	-2.66157	0.00102921
FGFR4	-2.66102	0.00344422
LINC02043	-2.66075	0.0154672
MFNG	-2.65994	0.00326307
AL591845.1	-2.65989	0.0192489
AP000446.1	-2.65901	0.00619689
CTC-338M12.4	-2.65776	0.00123535
PPDPF	-2.65542	0.0135604
LINC00926	-2.65473	0.00855197
CDT1	-2.65305	0.00411809
NPHP3	-2.65272	0.000123936
SGSH	-2.65237	0.00445439
EME2	-2.65209	0.00249826
HDGFL2	-2.65189	0.000650848
AC064807.1	-2.65004	0.0115229
DSCAML1	-2.64834	0.000172936
POLD4	-2.64526	0.0017239
MPND	-2.64524	0.000887449
TNFSF13	-2.64432	0.00557206
CRIP1	-2.64315	0.0251865
ZNF771	-2.64263	0.00752113
ZNF713	-2.64254	0.00181159
LIMK1	-2.64204	0.000196694
AL033543.1	-2.64195	0.0142999
MLLT1	-2.64118	0.00199836
AC006538.1	-2.64104	0.0126294
PPP1R9B	-2.63982	0.00137423
HOXC-AS3	-2.6386	0.00194981
CSF1	-2.63699	0.00026482
ALKBH4	-2.63699	0.00110913
RNFT2	-2.63597	0.00138128
RN7SL832P	-2.63476	0.0477117
AL132989.1	-2.63458	0.0212786
SIRPAP1	-2.63355	0.0282313
TNFSF12	-2.63316	0.0099212
PITX1	-2.63114	0.00256738
C17orf113	-2.63077	0.00519267
RHBDF2	-2.6294	0.002335
MAGT1	-2.62877	0.000123936
CACNG4	-2.62842	0.00100763
AL118505.1	-2.62813	0.0111854
TAF1C	-2.62761	0.00617223
SPOCK2	-2.62739	9.01712e-07
ELMO3	-2.62636	0.00127559
AL691432.2	-2.62491	0.0166693
SLC48A1	-2.62468	5.22543e-07
AP000941.1	-2.62446	0.00943021
CUEDC1	-2.62434	0.000573331
IRF2BPL	-2.62434	6.17352e-05
NDOR1	-2.6202	0.00797622
PI4KAP2	-2.62012	0.00517104
REXO1	-2.61928	0.00762854
SEPT9	-2.61915	0.000576962
TMEM201	-2.61856	0.0076717
S100A1	-2.61835	2.61765e-05
UCP2	-2.61759	0.00572162
MT1L	-2.61708	8.90974e-06
KCNF1	-2.61668	0.000204305
ZNF486	-2.61536	0.00138666
NCLN	-2.6131	0.00572952
TFEB	-2.61289	0.00572463
ZGPAT	-2.61222	0.00449228
UBE2Q2P1	-2.61077	0.00104394
RFX1	-2.6105	0.0202263
LINC00339	-2.60942	0.00016874
FAM89B	-2.6085	0.00199609
MT-TP	-2.60823	0.00110913
SCNN1D	-2.60815	0.0300801
AKAP2	-2.6081	0.023839
SMAD6	-2.60781	1.78554e-08
ZNF503-AS2	-2.60624	0.00123857
TNNI2	-2.60605	0.0269903
ACAP3	-2.60549	0.00753192
METRN	-2.60542	0.00149176
ENDOV	-2.60481	0.00126963
PANX2	-2.60434	0.00544031
THAP7-AS1	-2.6015	0.0291808
MIIP	-2.60143	0.00256754
AC111170.2	-2.60095	0.0401591
CYBA	-2.60029	0.00562217
TMEM8A	-2.59959	0.00224979
THRB-IT1	-2.59853	0.00951062
AC022167.2	-2.59836	0.0155644
EPPK1	-2.59533	0.00420625
COMTD1	-2.59526	0.00478211
CBX7	-2.59382	0.00109614
AGFG2	-2.59372	8.79755e-05
CTDNEP1	-2.59372	0.00205681
WNK4	-2.5935	0.0079268
AC027290.2	-2.59269	0.000419024
CLUH	-2.5912	0.0048149
SH3BP2	-2.59051	0.000783752
BTBD2	-2.5902	0.00310563
LRWD1	-2.59019	0.00273626
AC253536.6	-2.58809	0.0300289
PGPEP1	-2.58766	0.0104664
EVPL	-2.58639	0.00510888
OPLAH	-2.58478	0.00567401
HCFC1	-2.58463	0.00697681
TMUB1	-2.58413	0.00142507
CCDC120	-2.58405	0.00379582
STBD1	-2.58371	0.0186846
POLR2J4	-2.58344	0.0070353
CYP2T1P	-2.58144	0.0420402
IER2	-2.58143	0.00341871
FBXL8	-2.58086	0.00724661
PTGES	-2.58052	0.00107228
LINC01273	-2.57857	0.0383996
LSR	-2.57719	0.00349979
SLC39A3	-2.57631	0.00209849
PRXL2B	-2.57415	0.00146473
SMIM22	-2.5738	0.00051892
JMJD7-PLA2G4B	-2.57291	0.00339523
RASAL1	-2.57241	0.00313917
ZNF362	-2.57054	0.00263093
ATG2A	-2.5683	0.0048149
RPUSD1	-2.56783	0.00269815
CD320	-2.56776	0.00128359
CSAD	-2.56728	0.00325729
RPL7L1	-2.56659	0.00073529
BAHD1	-2.5649	0.000404073
FBXO46	-2.56331	0.00764348
MFSD12	-2.56295	0.00133175
FBXL15	-2.56109	0.00483638
HMGB2P1	-2.56024	0.0471787
ZFHX2	-2.56016	0.0201469
VPS37B	-2.55869	0.000820915
TMEM170A	-2.55857	0.000122659
TMEM250	-2.55773	0.00149467
ISG15	-2.55531	0.00123857
OSBPL9P4	-2.5552	0.0387353
ADGRB2	-2.55455	0.00637385
SYTL1	-2.55321	0.00577066
Z84723.1	-2.55215	0.0466895
ZNF696	-2.55153	0.0033145
HES6	-2.55078	0.0029396
KTN1-AS1	-2.55006	0.00155325
SKI	-2.5494	0.00306751
SLC22A13	-2.54703	0.00697378
TRABD	-2.54606	0.00318157
LFNG	-2.54602	0.000940742
MFSD6L	-2.54542	0.011573
SEMA3F	-2.545	5.07454e-05
NCK1-DT	-2.54491	0.00155727
MRNIP	-2.54471	0.000893573
BOP1	-2.54436	0.00107549
AC008895.1	-2.54389	0.000832729
CELSR2	-2.54379	0.00426887
ZNF580	-2.54271	0.00036353
GNB2	-2.54193	0.00214211
PRR14	-2.54089	0.00234666
GABPB2	-2.54055	0.0022318
LYPD3	-2.53914	0.0119053
SH3TC1	-2.53851	0.0142999
SLC9A3-AS1	-2.53692	0.0374134
MLXIP	-2.53664	0.00343992
CPSF1	-2.53601	0.00181136
ANO9	-2.53399	0.00305532
DOT1L	-2.53317	0.00568528
SSBP4	-2.53273	0.00343199
FAM157A	-2.53034	0.0156405
PITPNM1	-2.52957	0.00165603
SDSL	-2.52719	0.0127507
CERS4	-2.52604	0.000276617
TRIM65	-2.52559	0.000930646
SLC28A1	-2.52287	0.00139666
TRIM8	-2.52153	0.00251181
PNKP	-2.51978	0.00193486
C3orf33	-2.51977	0.00732931
CC2D1A	-2.51929	0.00515334
NDUFV3	-2.51845	0.000450472
FRS3	-2.51756	0.015928
MAZ	-2.51732	0.00134311
ZNF517	-2.51343	0.00340394
ARVCF	-2.51303	0.0174593
HMG20B	-2.51276	0.00138239
HSPG2	-2.51226	0.0256288
RHBDD3	-2.51213	0.00588958
ADAM19	-2.51167	9.56999e-10
CNKSR1	-2.51069	0.0081906
PIP5K1C	-2.50959	0.0186559
PKD1P5	-2.50952	0.0215077
KLHL17	-2.50881	0.00939975
CEP295NL	-2.5077	0.0468767
LRRC3	-2.50748	0.0130564
MTMR9LP	-2.50741	0.0257896
RPS6KA4	-2.50728	0.00139666
AC002128.1	-2.50555	0.0158131
WDR24	-2.50426	0.00311844
CAPN10	-2.50335	0.00249826
TRUB2	-2.50268	0.00107228
TIAF1	-2.50121	0.0126499
SLC25A10	-2.50015	0.00295767
AC135050.6	-2.49955	0.000387992
AC005070.3	-2.49949	0.00497469
RN7SL735P	-2.49924	0.0367947
GPAA1	-2.49905	0.00294587
HOXC10	-2.49796	0.000591697
CLCN7	-2.49769	0.00905338
BCL7C	-2.49763	0.000289952
PUS1	-2.49734	0.00122485
SLC7A5	-2.49712	0.000693799
XPNPEP3	-2.49654	0.000880455
MVD	-2.49558	0.00255915
WRAP53	-2.49469	0.000470714
AC009996.1	-2.49459	0.00589705
AGPAT2	-2.4936	0.00525206
AC025031.3	-2.49311	0.0416955
TRPV1	-2.49165	0.0010677
PTPN23	-2.49094	0.0113259
SFXN2	-2.49047	0.00187184
HSD17B1	-2.49043	0.00448404
AC021016.2	-2.48949	0.00569494
NFATC4	-2.48939	0.00155779
RN7SL67P	-2.48887	0.00934251
PRR5	-2.48882	0.00277382
SARNP	-2.48825	0.00118238
IRF7	-2.48769	0.00697211
RNF166	-2.48662	0.00422845
DFFA	-2.48644	8.33205e-05
PHBP19	-2.48374	0.0283321
ZBED6CL	-2.48337	0.000263431
AC007773.1	-2.48315	0.0408931
AJAP1	-2.48275	3.39719e-22
ARAP1	-2.48165	0.00190009
AL354893.2	-2.48033	0.0496113
NCKAP5L	-2.48033	0.00439757
ARHGDIA	-2.48005	0.00494798
KIF7	-2.47987	0.00516299
ZNF726	-2.47955	0.000596188
JOSD2	-2.47821	0.0261791
ZNF431	-2.47761	0.000450472
HSD3B7	-2.47578	0.00141639
NHSL2	-2.47536	4.09346e-13
SLC25A25-AS1	-2.47531	0.00665934
FSCN2	-2.47379	0.0352172
C15orf40	-2.4737	0.000610036
CCDC88B	-2.47369	0.0276405
KLHL26	-2.47361	0.0108943
AC027307.2	-2.47297	0.0396602
BBC3	-2.47134	0.00575051
FBXW9	-2.47132	0.00369547
C7orf50	-2.47126	0.00165098
PEAR1	-2.47038	0.00261903
AL928654.4	-2.47021	0.0049009
CERS1	-2.46949	0.00639729
RIMS3	-2.46742	3.43416e-10
GRK2	-2.46695	0.0015328
FUK	-2.46626	0.00766965
SMDT1	-2.46626	0.00123857
TSSC4	-2.46454	0.00355328
C2orf92	-2.46394	0.00174027
TMEM120B	-2.46308	0.000740385
SLC26A11	-2.46274	0.0093277
LINC01224	-2.4623	0.00087493
MAD1L1	-2.46209	0.000841546
RAD9A	-2.46088	0.00196729
MMP24OS	-2.46012	0.00298134
CASKIN2	-2.45745	0.0115147
KMT2D	-2.45681	0.00981364
PNPLA2	-2.45603	0.0131564
AL031432.2	-2.4556	0.0295291
ZNF687	-2.45399	0.000641993
JUNB	-2.45394	0.00299174
PPM1F	-2.45319	0.0010527
MT2A	-2.45291	6.14002e-06
ZNRF1	-2.45201	0.000612409
LMNB2	-2.45041	0.00122635
EFNB1	-2.45027	0.000339907
COL6A3	-2.45001	0.00621541
FAM174B	-2.44909	3.12503e-06
DGAT1	-2.44677	0.00120276
CARMIL2	-2.44646	0.0183278
TRIM56	-2.44584	0.000726474
AC016026.1	-2.44387	0.0194212
LINC01137	-2.44366	0.0341013
ARHGEF10L	-2.44342	0.00532668
REC8	-2.44327	0.00206289
BX571818.1	-2.44278	0.00105829
SPG7	-2.44164	0.00232972
CARD14	-2.44152	0.0378626
ADGRG1	-2.44126	0.0121948
TK1	-2.44015	0.00103602
AL031432.4	-2.43895	0.0470984
KRT18P17	-2.43889	0.0402756
ZNF524	-2.43863	0.0044064
SEMA3B	-2.43546	0.000563825
RILPL1	-2.4353	0.00338539
ZNF621	-2.43431	0.000310652
SLFNL1-AS1	-2.43419	0.0076562
MYO18A	-2.43358	0.00010665
COQ4	-2.43092	0.00186965
RN7SL648P	-2.42969	0.00372878
CD82	-2.42964	0.00459888
ZBTB12	-2.42813	0.0273519
TRAF2	-2.42807	0.000672888
C9orf16	-2.42747	0.00542796
WDR18	-2.42594	0.00199561
LINC01134	-2.42513	0.0499768
PALD1	-2.42511	0.0011354
MICALL2	-2.4242	0.0235748
HID1	-2.4238	0.00262833
WDR4	-2.42343	0.00152681
TMC4	-2.42271	0.00256045
CYHR1	-2.42257	0.00110913
ZSWIM1	-2.42252	0.00073529
DTX2P1-UPK3BP1-PMS2P11	-2.42181	0.0343169
MORN1	-2.42113	0.00269141
MAP3K14-AS1	-2.42105	0.0166709
PXMP4	-2.4207	0.000887449
TMEM54	-2.4205	0.000531134
NELFB	-2.42011	0.00360821
PTP4A3	-2.41998	0.0194664
DDR1	-2.41546	0.00170742
LINC00899	-2.41501	4.14679e-06
AL035587.1	-2.41441	0.0290687
R3HDM4	-2.41439	0.00168643
DOCK6	-2.41398	0.00865422
SLC25A29	-2.41364	0.00216763
RAB19	-2.41292	1.18862e-11
AC244517.1	-2.41266	0.00315218
DUS3L	-2.41254	0.00694927
NOL12	-2.41206	0.0171023
BRD4	-2.41069	0.0115772
NPM1P27	-2.41068	0.000138849
AC105345.1	-2.40945	0.0152887
COL4A2	-2.40939	0.0012422
CRACR2B	-2.40927	0.00305436
TMEM219	-2.40777	0.000917807
PHLDA3	-2.40756	0.000854998
HOOK2	-2.40723	0.000246343
SP2	-2.40702	0.0198948
FAM20C	-2.40642	0.00406824
CCDC125	-2.40612	0.000671527
DPP7	-2.40607	0.00122375
RARG	-2.40605	0.000701942
ANXA8	-2.40573	0.0333466
PRR7	-2.40448	0.0181191
PRRC2A	-2.40373	0.00884623
SGSM3	-2.40323	0.0403527
VANGL2	-2.40154	0.002301
CEP170B	-2.39859	0.00962116
HPS6	-2.39856	0.00170742
FAM189B	-2.39747	0.00439904
CCDC22	-2.3974	0.000512109
AURKAIP1	-2.3967	0.00112712
AC068587.4	-2.39469	0.0167918
VPS9D1	-2.39462	0.00127559
ZNF528-AS1	-2.39459	0.0106652
IRF3	-2.39372	0.00307793
CYBC1	-2.39148	0.00170742
KCNMA1	-2.39138	8.97945e-33
CAMKK1	-2.39052	8.69484e-05
TUT1	-2.38987	0.00560107
AARSD1	-2.38965	0.00380878
SBF1	-2.38777	0.00312062
AC092279.1	-2.38693	0.0010702
TADA3	-2.3867	0.00121536
CORO7	-2.38668	0.00228038
EML3	-2.38638	0.00406824
POU5F1	-2.38493	0.0198458
SREBF1	-2.3849	0.00576167
WT1-AS	-2.38369	5.17573e-07
SDF4	-2.3832	0.00136049
HAUS7	-2.38294	0.00855355
DMWD	-2.38125	0.00411809
HOXC8	-2.38105	0.00729543
VSIR	-2.38012	0.000131764
AC024940.2	-2.37838	0.042641
CD81	-2.37817	0.00110913
IGSF8	-2.37769	0.00351906
HIST2H4B	-2.37701	0.034325
IZUMO1	-2.37692	0.00678892
ID3	-2.3769	0.00406673
NDUFA11	-2.37627	0.00145606
AC134682.1	-2.37598	0.0442037
LINC00174	-2.37573	0.003464
UBXN2A	-2.37545	0.000228053
CCDC85C	-2.37408	0.000296896
DSTNP2	-2.37368	0.00258237
SIVA1	-2.37348	0.00326154
ARL16	-2.37255	0.00133388
ACTBP2	-2.37158	0.0326771
AC093827.4	-2.37083	0.00794926
AL035252.3	-2.37061	0.00734324
CPTP	-2.37029	0.00447919
PPP1R35	-2.36993	0.00999524
TSC2	-2.36879	0.00383807
SLC22A20P	-2.368	0.0172708
BX255925.3	-2.36777	0.00291516
AC002558.3	-2.36686	0.0131299
FUT6	-2.36567	0.0432072
MESP1	-2.36509	0.0108095
BDKRB1	-2.36478	0.00152681
PPFIA4	-2.36385	9.62264e-05
BCAR1	-2.36316	0.00909321
PDLIM7	-2.36311	0.00941673
TBC1D13	-2.36225	0.00104331
ACVR2B-AS1	-2.3617	0.0143598
WT1	-2.36168	1.10623e-20
HCAR1	-2.36123	0.00018935
MDM4	-2.36024	0.000742248
ARFRP1	-2.35999	0.00305935
CDC42	-2.35935	0.0013485
LLGL2	-2.35907	0.0051057
PIH1D1	-2.35668	0.000685133
AC096720.2	-2.35667	0.00470384
RPS28	-2.35563	0.00143702
THEM6	-2.35445	0.00158045
MIR3680-1	-2.35398	0.0406582
AC027796.4	-2.35193	0.0477138
PYCR3	-2.35157	0.00455578
BCAS4	-2.35108	0.00408292
MARCKSL1	-2.35089	0.000558198
HMGA1P2	-2.35046	0.0132955
AP002472.1	-2.34972	0.00953659
AC016739.1	-2.34931	6.3571e-05
RRN3P3	-2.34903	0.004438
AC120114.1	-2.34886	0.0279758
SELENON	-2.34853	0.00630269
IDUA	-2.34839	0.0270045
PNPLA6	-2.34794	0.00495097
BCL2L12	-2.34738	0.00107228
EIF3CL	-2.34691	0.0100139
NRTN	-2.34674	0.00326876
AC016542.3	-2.3466	0.00368045
AP003068.2	-2.34565	0.00546398
EHD1	-2.3456	0.000709755
AC015871.4	-2.34517	0.0317254
ABCA2	-2.34497	0.0186735
TMEM104	-2.34448	0.00593806
SIPA1L3	-2.34337	0.00338539
AL117379.1	-2.3432	0.00662795
AC092119.2	-2.34292	0.0125562
SAMD1	-2.34183	0.00170742
AL359183.1	-2.34154	0.0496113
ST3GAL3	-2.34123	0.0119854
PHKG1	-2.34085	0.0088455
MAP3K11	-2.34084	0.00299394
SIRT6	-2.34055	0.00990889
SIPA1	-2.34019	0.00541493
MTLN	-2.33897	0.000780174
TRIM17	-2.33878	0.00208961
BRF1	-2.33874	0.00241344
SLC8B1	-2.33846	0.00177679
MGAT4B	-2.33844	0.00109614
PPP1R14BP3	-2.33786	5.81112e-05
SUSD3	-2.33747	0.000214511
ARHGAP39	-2.33684	0.0241064
COL4A1	-2.33668	0.000311654
LINC00663	-2.33645	0.0137836
AP001107.9	-2.33615	0.00787576
STK11	-2.33554	0.000480789
LZTS2	-2.33382	0.00094914
CRIP2	-2.33286	0.00416945
AC092757.2	-2.33195	0.0294292
AL162390.1	-2.33175	0.00941673
FAM160B2	-2.33168	0.0063674
ZNF814	-2.33143	0.00105883
AC005921.3	-2.33103	0.000620563
SRC	-2.32959	0.0024257
RUNDC3A-AS1	-2.3281	0.0159965
ALOX12-AS1	-2.32808	0.00615102
UPK3B	-2.32744	0.0298685
FOXRED2	-2.32737	0.00273039
AL731563.3	-2.32708	0.0175502
AP006621.5	-2.32688	0.0334244
PITPNM2	-2.32401	0.00926403
FES	-2.32332	0.00298883
MLPH	-2.32272	6.66154e-05
WDR81	-2.32271	0.00860331
BBS5	-2.32242	0.00196048
OGFOD3	-2.32229	0.00199836
AC004890.2	-2.32205	0.017475
NSUN5	-2.32118	0.00198445
Z92544.2	-2.32107	0.0209588
TSPAN14	-2.32031	9.05873e-05
NRM	-2.32009	0.00547835
PLEKHG4B	-2.31964	0.00580915
ZNF205	-2.31956	0.00355328
QSOX1	-2.3193	0.00125683
STOML1	-2.31898	0.00110913
FLJ37453	-2.31841	0.0263273
UBOX5	-2.31785	0.00373033
POLM	-2.31779	0.00321239
CARD10	-2.31757	0.00710304
RN7SKP268	-2.31729	0.0450948
FLNC	-2.31652	0.00166074
CYP26B1	-2.31382	0.0081522
UBTF	-2.31242	0.000610036
PER1	-2.31213	0.0226082
SLC45A4	-2.31211	0.000502962
RNU5D-1	-2.31202	0.000378619
AC025678.3	-2.31127	0.00740816
RN7SL535P	-2.3109	0.00118308
FAM193B	-2.31009	0.00494988
LMNA	-2.31007	0.00162612
MAN2C1	-2.30825	0.0018449
PLEKHG5	-2.30758	0.00849797
FBXL12	-2.30757	0.000740643
SAMD10	-2.30721	0.00598005
AC087241.4	-2.30708	0.00133322
IFFO1	-2.30687	0.00183691
STRN4	-2.30673	0.00312969
RAB40C	-2.30652	0.00849107
SULT2B1	-2.30608	0.00697211
FZR1	-2.30441	0.0102125
MBLAC1	-2.3041	0.0248438
AC005586.2	-2.30239	0.0470263
COQ8B	-2.30214	0.000462492
JRK	-2.3012	0.00149246
GAS6	-2.30095	0.00660316
ALDH3B1	-2.30073	0.00494615
CENPBD1P1	-2.30047	0.000407132
AK1	-2.3	0.00849205
SPHK1	-2.29984	0.00457015
AC007191.1	-2.29775	0.011287
TMEM132A	-2.29761	0.00714946
GNPTG	-2.29734	0.00106447
AL513497.1	-2.29683	0.0186559
GRWD1	-2.29642	0.00286263
ZC3H18	-2.29588	0.00729543
ORAI2	-2.29522	0.003757
AC009148.1	-2.29511	0.0126086
AC233280.1	-2.29474	0.0247674
GUK1	-2.29305	0.000693799
GAS2L1	-2.29232	0.0179228
TSPO	-2.29157	0.00169634
PCDHB9	-2.29155	0.00525858
NCDN	-2.29136	0.00580026
FKRP	-2.29092	0.00167324
AC104232.2	-2.29057	0.0162183
IER5L	-2.29048	0.0183888
FMN2	-2.28884	2.26742e-07
DVL1	-2.28834	0.00235247
PFKL	-2.28828	0.00237302
DCAF16	-2.28735	0.000107887
FHOD1	-2.28723	0.00113151
PACS1	-2.28639	0.00102309
KIAA0513	-2.28595	0.00762854
ILF3-DT	-2.28565	0.000831069
FAM83A	-2.28545	0.000382622
FKBP11	-2.28526	0.00882986
MAPK8IP2	-2.28508	0.043273
VPS28	-2.28503	0.000804711
ERBB2	-2.28353	0.000941871
ANKRD11	-2.28303	0.00481912
CHMP6	-2.28297	0.00127294
TMEM198B	-2.28288	0.0164821
ABTB2	-2.28273	0.000377381
RECQL4	-2.28266	0.00251269
DUSP7	-2.2825	0.00257187
VARS2	-2.28248	0.00044326
AC016590.2	-2.28247	0.0204561
SLC35E4	-2.28242	0.0274103
SCART1	-2.2811	0.0266282
FAAH	-2.2807	0.0384895
BAD	-2.28018	0.00141748
BX537318.2	-2.27946	0.0063136
SH2D6	-2.27889	0.00225474
ZC3H3	-2.27875	0.0107817
AC024568.1	-2.27868	0.0125198
SLX4	-2.27867	0.00107468
IGFBP4	-2.27855	0.000259783
PHETA1	-2.27848	0.00595114
RPP14	-2.27807	0.000508076
ASL	-2.27743	0.00153417
MICALL1	-2.27597	0.00474042
VWA7	-2.27583	0.0174604
LENG8	-2.27559	0.0112696
WNT7A	-2.27497	4.39603e-06
MVB12A	-2.27433	0.00366095
TSPAN9	-2.2742	1.37975e-05
MED25	-2.27336	0.00286825
AC010618.3	-2.27255	0.0146172
AC004466.2	-2.27222	0.000272632
WHRN	-2.27113	0.0108901
PEX6	-2.27063	0.00152681
PPP1R18	-2.2701	0.00337484
AL669831.1	-2.26814	0.0068436
C19orf54	-2.26783	0.0157907
LIG1	-2.266	0.00122431
ATOH8	-2.26524	0.0443124
ZNF784	-2.26461	0.0128552
FBXL6	-2.26334	0.00528412
NUDT22	-2.26312	0.00348325
GIT1	-2.26294	0.0035561
VEGFA	-2.26278	2.11667e-07
COASY	-2.26262	0.00274206
SSH3	-2.26242	0.00175268
POLRMT	-2.26236	0.00659358
AL731559.1	-2.26177	0.00804389
TAPBP	-2.26083	0.00723007
CSK	-2.26065	0.00289525
MAPK8IP3	-2.25974	0.00734832
SHKBP1	-2.2597	0.00213303
OGFR	-2.25933	0.00556349
RASSF7	-2.25817	0.00357521
FASTK	-2.25815	0.00257591
PLEKHM1P1	-2.25777	0.00221967
AC010536.1	-2.25773	0.0463526
GJC1	-2.25691	6.01835e-05
SLC6A8	-2.25615	0.00152681
TOR2A	-2.25589	0.0126772
C7orf43	-2.25569	0.00199836
SIRPB1	-2.25528	0.000229227
LRRC45	-2.25393	0.00388498
SNAPC2	-2.25375	0.00468662
RPS19BP1	-2.25349	0.000644487
NECTIN2	-2.25218	0.00411809
NOL4L	-2.25188	1.85029e-05
METTL7A	-2.25041	0.015928
SRM	-2.24867	0.00663177
KAZN	-2.24632	0.000425625
GPSM1	-2.24629	0.0154361
ILVBL	-2.24554	0.0025095
DENND4B	-2.24419	0.00459888
GRAMD1A	-2.24409	0.00256485
FOXD2-AS1	-2.24392	0.0421061
NOTCH1	-2.24357	0.0266662
SLC35E3	-2.24337	0.00113151
NACC2	-2.24326	0.00185925
UBXN6	-2.24259	0.00166061
LDOC1	-2.24253	0.00196347
TLE2	-2.24179	0.0230376
UPK1B	-2.24147	8.83213e-10
ITCH-IT1	-2.24086	0.0325153
STXBP2	-2.24047	0.00446774
SLC39A13	-2.23951	0.0043631
IFNAR2	-2.23888	0.00743811
EMC10	-2.23885	0.0044557
ABTB1	-2.23823	0.0126299
DDX54	-2.23817	0.00148064
ZC3H4	-2.23671	0.00727569
NES	-2.2364	0.00282481
ARHGEF16	-2.23639	0.00510333
TIMM29	-2.23506	0.00131839
MAP2K3	-2.23224	0.000763736
WFS1	-2.23222	0.00192601
WNT9A	-2.23169	0.00131091
CSNK1E	-2.23168	0.00114489
MEF2D	-2.23108	0.0044557
NEIL1	-2.2294	0.0141564
CSRNP1	-2.22814	0.00237946
EPS8L2	-2.22711	0.00448404
HOXB6	-2.22691	0.0126653
ATAD3B	-2.22558	0.00447016
CCDC142	-2.2248	0.00407332
PRAG1	-2.22352	0.0132351
PEX16	-2.22288	0.00527929
LONP1	-2.22202	0.00121947
PHF1	-2.22027	0.000478143
ST3GAL1	-2.2192	1.16055e-06
FDXR	-2.21818	0.00423699
GRB7	-2.21813	0.00307108
APOBEC3F	-2.21764	0.0133898
FIZ1	-2.21751	0.00874177
TRAF3IP2-AS1	-2.21636	0.0025475
AC093512.2	-2.21617	0.0284546
DEAF1	-2.21601	0.00184971
SCUBE3	-2.21544	0.000932501
GAMT	-2.21495	0.00526422
VHL	-2.21463	0.000276404
LRP5L	-2.21434	0.000772985
AC007066.2	-2.21388	0.00106104
ZNF395	-2.21285	7.16037e-05
HIC2	-2.21259	0.00360821
THOP1	-2.21215	0.00195692
AL353150.1	-2.21172	3.80198e-05
[truncated: 4,454 more rows]

## Sheet: Diff Exp PEO14 EPZ vs DMSO
Table S1F: Differentially expressed transcripts in PEO14 cells following EPZ treatment (9 days)
Gene	Fold-Change	padj
SNORD3A	-17.3928	1.85101e-15
SNORA80A	-10.6038	8.22763e-12
SNORA54	-9.56886	1.78834e-12
SNORA71D	-8.81909	2.88727e-14
SNORA80B	-8.11522	2.17196e-09
SNORA71A	-7.55954	4.08864e-06
SNORD94	-6.6431	6.22637e-18
SNORD3C	-6.19162	0.000103142
MIR221	-5.42762	0.000167225
SNORA7B	-4.39818	5.13397e-07
RPL37P2	-4.20354	0.00477869
SNORD3B-1	-4.05148	0.00554664
RPL21P16	-3.8565	0.00317848
ECSCR	-3.76464	2.71022e-12
EEF1B2P6	-3.75745	0.000328985
HHEX	-3.71992	1.02563e-14
GRIA2	-3.70721	4.8143e-43
SLIT2-IT1	-3.62851	5.16596e-07
MT-TS2	-3.62615	0.00106248
SNORD3B-2	-3.56604	0.00402945
AL049873.1	-3.50225	0.019921
SNORA35B	-3.3056	0.0156112
ALKBH7	-3.26148	2.59211e-06
SCARNA6	-3.25285	0.00155852
SNORA37	-3.24608	8.14399e-05
IL33	-3.23959	1.07755e-25
SNORA38	-3.19543	0.00513851
SNORD114-20	-3.14521	8.72579e-06
AC024610.2	-3.06832	0.010616
MTCO1P12	-3.04328	1.61674e-07
CRABP1	-3.01946	5.68123e-24
SCNN1G	-2.98515	1.55918e-08
SNORA71C	-2.95833	0.000635633
SNHG19	-2.9078	0.000315374
SNORA79B	-2.87774	4.87824e-13
SNORA80D	-2.87108	0.0104647
LDHB	-2.84209	6.07444e-06
RPL23AP42	-2.82478	0.0484514
MIR30A	-2.76773	0.010682
MGAT3-AS1	-2.75177	0.0442079
SUMO2P1	-2.72662	0.0480452
AC027348.1	-2.71512	0.0124572
SNORD114-21	-2.69923	0.00167245
RN7SL2	-2.68963	0.00829027
SNHG9	-2.59567	0.015633
EVA1B	-2.58144	0.000833662
BASP1P1	-2.57993	0.000229173
AC034236.1	-2.57611	0.0149587
RPS29	-2.57567	2.84703e-25
AC105150.1	-2.51358	0.00121144
RPSAP58	-2.51118	0.0302849
HIST2H3D	-2.49989	7.68926e-06
SNORA49	-2.49313	0.000651204
AC008115.3	-2.47393	0.000551338
HIST1H3F	-2.45125	9.47337e-08
RNU6ATAC	-2.43713	0.000132366
AC245014.3	-2.41009	1.41748e-05
NDUFA11	-2.40235	0.000310084
RNU1-13P	-2.40185	0.0450467
SNORA12	-2.39603	0.000273528
CGNL1	-2.36521	1.3199e-22
U51244.1	-2.36512	0.0247692
MEGF6	-2.36329	0.000565349
CYP51A1	-2.32856	0.0495378
SLC22A3	-2.32252	4.58562e-14
TMEM256	-2.30608	0.000250142
LDHAP4	-2.30406	0.00731066
AL441963.1	-2.29761	0.0303998
MIRLET7BHG	-2.29144	0.000225913
TSPO	-2.27981	0.00167245
RPS3AP26	-2.26216	0.00971439
AL158206.1	-2.25306	0.00167245
HOXD-AS2	-2.25197	0.0135139
TMEM141	-2.24339	0.00467368
LGR5	-2.21482	3.04333e-11
BZW1P2	-2.19699	0.0352151
ECI1	-2.18496	1.32503e-06
RNVU1-6	-2.18108	0.00429434
TRIM71	-2.17251	7.52201e-13
TOX	-2.16783	4.01967e-19
RAB5IF	-2.16771	0.03581
AC137894.1	-2.16665	0.0331358
RPL13P12	-2.16132	0.0172657
HIST1H4B	-2.14719	1.78028e-07
HIST1H2AB	-2.14699	0.000144546
AC073861.1	-2.13614	0.0465498
SIX1	-2.131	2.41992e-11
AC115223.1	-2.11926	0.0178866
CDH5	-2.10574	5.74982e-06
AC007952.4	-2.10521	0.028081
TMEM99	-2.10059	9.43353e-05
SLC25A29	-2.09797	1.48524e-10
MMRN2	-2.08948	6.32812e-08
PUSL1	-2.0862	0.0441752
DIRAS2	-2.07609	1.49464e-10
SALRNA1	-2.06983	0.0195982
SLIT2	-2.05804	1.92605e-16
DHRS13	-2.04866	0.0412788
AC007318.1	-2.04701	0.0394026
AC026271.1	-2.03821	0.00101584
PBX3	-2.02861	6.93809e-14
NPAS3	-2.02489	1.08934e-08
RPS2P46	-2.01911	0.0380132
C1orf122	-2.0164	4.78318e-06
SNRPB	-2.01631	2.57301e-07
SCARNA22	-2.00823	0.0379355
TUBBP1	-2.00518	0.0393153
TMED1	-2.00134	0.0070014
TMEM208	-1.99735	0.000344505
AC104958.1	-1.99199	0.00413681
ZNF442	-1.9918	0.00112343
POLD1	-1.97954	1.68503e-05
PWWP2B	-1.97944	0.0363834
H2AFZ	-1.9695	9.13221e-10
THAP11	-1.96266	0.000571638
H1FX	-1.9619	0.0103387
MFSD10	-1.959	0.00442158
LINC01833	-1.94825	6.07344e-10
TK1	-1.94619	4.63627e-06
RPL9P9	-1.94553	1.15642e-06
ROMO1	-1.94553	1.24442e-05
IL17RD	-1.93956	1.15395e-15
PRDM6	-1.93218	6.43271e-08
ATP6V1C2	-1.931	0.0404405
SLC2A4RG	-1.92642	2.12461e-05
PRADC1	-1.92369	0.00201273
TAF1C	-1.92361	0.00105334
WASH3P	-1.90962	0.041208
MCRIP2	-1.90881	0.0332507
KAZALD1	-1.90662	1.05033e-08
DOK1	-1.90586	0.00712928
IL11RA	-1.90288	2.08846e-05
COX8A	-1.89984	1.20257e-05
CD34	-1.89625	4.46729e-19
HOXA9	-1.89515	0.0105789
MECOM	-1.89329	1.10119e-14
UQCR11	-1.89185	0.000157838
CA8	-1.88928	1.69736e-09
PELI2	-1.88368	2.49098e-10
EIF4BP3	-1.8824	0.039044
PRKCE	-1.87884	5.77107e-15
TCTEX1D2	-1.87684	0.0361265
RPL39	-1.87683	2.07524e-11
COMMD4	-1.87434	0.000194042
AC006978.1	-1.86857	1.83367e-05
LRRC61	-1.86432	0.00330216
SNTB1	-1.8594	3.25971e-08
ATP8A1	-1.85853	0.0361778
HSPE1	-1.85842	3.4388e-08
ATP5PO	-1.85836	4.49094e-08
MEOX1	-1.8577	6.43189e-18
RPS21	-1.85418	1.0345e-08
DCDC2	-1.85311	9.95433e-09
JTB	-1.85257	3.45137e-05
AC074033.1	-1.85071	0.0250213
AL157931.1	-1.85014	0.0330638
CYP2W1	-1.84545	0.0149987
KRR1P1	-1.84542	0.0105429
ATP1B3	-1.84234	1.26065e-12
SOX17	-1.84124	2.26155e-07
SERTAD1	-1.83446	0.0146043
SNHG15	-1.82893	1.10064e-06
COL18A1	-1.82817	7.84065e-06
TXNDC17	-1.82313	5.38164e-08
OVOL1	-1.81914	0.0405824
LYPD6B	-1.81848	5.41492e-14
AC060766.1	-1.81612	0.01652
KYNU	-1.81507	0.0490824
NUDT16L1	-1.81427	0.0147743
MRPS26	-1.81312	0.00515809
PDGFB	-1.81274	5.85175e-06
CDK4	-1.81261	1.84959e-06
AC007996.1	-1.79905	7.76875e-06
WDR18	-1.79612	0.0242935
ZYG11A	-1.79259	7.65277e-08
CD320	-1.7894	0.00141661
SIVA1	-1.78584	0.000252836
C8orf76	-1.78552	0.00962722
WDR34	-1.78411	0.0101692
FUZ	-1.78365	0.0189231
GAS7	-1.78054	9.7113e-08
RNF180	-1.77853	6.86577e-05
PC	-1.77655	0.0140113
EFNB1	-1.77156	8.84504e-08
TSEN34	-1.76816	8.24894e-05
NDUFB11	-1.768	1.66978e-07
RPL7P1	-1.7642	0.0153839
UGT2B7	-1.76344	0.000730448
NCAPH2	-1.7612	0.00645349
EBF3	-1.76002	3.60956e-09
ELMO3	-1.75864	0.0197208
SENCR	-1.758	0.0442079
SLC39A3	-1.75779	0.0487096
AF178030.1	-1.75687	0.021456
C20orf27	-1.75487	0.0032844
LRP2	-1.7524	0.000341086
ITGAE	-1.75167	0.00144947
RAPGEF3	-1.73768	8.13928e-08
ZNF581	-1.73693	0.00172908
NDUFB2	-1.73369	1.8495e-05
MAPK12	-1.73233	0.00106774
CDC42EP5	-1.73185	0.0292823
GPSM1	-1.73032	0.0220043
RHBDD3	-1.72852	0.0139771
PSENEN	-1.72303	0.00136558
AKAP6	-1.71849	7.8641e-07
LPAR3	-1.71449	3.8178e-06
RARB	-1.71234	0.000192448
TAX1BP3	-1.7118	0.00356277
SS18L2	-1.70759	0.000109226
FLYWCH1	-1.70316	0.0125178
CHCHD1	-1.70173	8.17472e-05
CSKMT	-1.70088	0.0141304
GBE1	-1.69855	1.91564e-09
TMEM161A	-1.69786	0.000497719
ANAPC11	-1.69777	0.00282541
TMEM38A	-1.69554	0.00328693
OGDHL	-1.69432	9.2333e-05
GAS1	-1.69416	0.00726866
URM1	-1.69153	0.000470469
COL25A1	-1.68918	0.000139881
LRIG1	-1.68837	0.00015476
SRGN	-1.68747	0.0134567
LHX1	-1.68227	0.0487344
MBD3	-1.68018	0.0054471
TUBA1B	-1.67993	1.00811e-07
CICP14	-1.67833	0.0236686
RPS19	-1.67692	1.79296e-05
AC074135.1	-1.67677	0.0116991
NSUN5	-1.67555	0.0160328
AC007849.1	-1.67329	0.021456
KRBA1	-1.67181	0.0212918
COX6C	-1.67112	3.60956e-09
NDUFA4	-1.6711	2.13249e-06
NPDC1	-1.66814	0.0301437
SLC37A4	-1.66624	0.00726866
FANCA	-1.6658	0.00267418
RPLP2	-1.66283	2.29562e-06
GPX1	-1.66094	0.00397066
MRPS28	-1.66033	0.00257876
LINC00621	-1.65894	0.000823037
RPL31	-1.6568	7.49025e-08
SV2C	-1.65641	1.27058e-05
RPP25	-1.65584	0.0118707
CP	-1.65572	1.66846e-09
ADAMTSL3	-1.65524	1.52782e-07
MREG	-1.65492	0.000458498
MGAT5	-1.65488	1.32225e-09
SELENOH	-1.65448	0.00582576
TBX15	-1.65368	7.92416e-06
FAM69B	-1.65076	0.0466088
GNG11	-1.64978	0.00259309
RPS12	-1.64902	3.03375e-08
AC009414.2	-1.64658	0.0343369
SNRPE	-1.64613	3.72526e-05
MAPK11	-1.64507	0.00585365
CCDC22	-1.64271	0.00620497
SYT13	-1.641	2.00109e-07
HIST4H4	-1.64061	0.00147687
MRPS12	-1.64018	0.00287183
MIEF2	-1.63644	0.0282394
PHF19	-1.63637	0.00117643
RPS5	-1.63596	7.39021e-05
HIST1H2BH	-1.63524	3.47373e-05
PIMREG	-1.63416	0.000730448
APRT	-1.63186	0.0127845
PREX1	-1.63159	3.45137e-05
MEST	-1.63159	9.01995e-10
PDRG1	-1.62984	0.000230814
GSTO1	-1.62875	3.45137e-05
ESRRA	-1.62864	0.0160223
NAGLU	-1.62565	0.0422709
LAMTOR4	-1.62485	0.00302324
TBRG4	-1.62484	0.00021369
BCAR3	-1.62478	6.01303e-10
SEMA6C	-1.62452	0.0116582
RTL1	-1.62414	0.0363377
CALB1	-1.62267	0.000195044
ITPA	-1.62192	0.00640566
CKB	-1.62141	0.000997029
PDPN	-1.62035	4.99809e-06
PRIM2	-1.61875	1.16845e-05
PLEKHJ1	-1.61688	0.0172093
KCNK5	-1.61601	0.0016245
ALPL	-1.61438	9.5619e-06
TONSL	-1.6139	0.00616109
TRIB3	-1.6125	0.0177142
IDO1	-1.60778	0.00297876
SLC25A22	-1.60747	0.0220323
SH3GL3	-1.60715	0.0213015
NDUFA2	-1.60637	0.000385251
RGS10	-1.60366	0.00833191
AC099850.3	-1.60359	0.0205673
TIFA	-1.59825	0.0078129
GPCPD1	-1.59807	1.28194e-05
POLL	-1.59742	0.0185851
LRIG3	-1.59708	2.1015e-08
PPARGC1A	-1.59557	1.85139e-06
CYREN	-1.5953	0.00209862
GPRC5C	-1.59508	0.00298249
TSPAN7	-1.59443	0.00202462
NR2C2AP	-1.59432	0.0275081
TBC1D13	-1.59373	0.00108372
TFRC	-1.59217	6.15537e-09
HIST1H3H	-1.5911	0.00469254
ARHGEF19	-1.59013	0.00448312
DAPK2	-1.58942	0.00429434
COL26A1	-1.58518	0.000441232
RPA3	-1.58431	0.00936815
C12orf57	-1.58378	0.027568
TIMM29	-1.58112	0.0168813
UBC	-1.57999	5.46939e-06
NDUFA9	-1.57988	0.00137588
AK4	-1.57964	2.64337e-09
SCRN2	-1.57674	0.0282394
CACHD1	-1.5767	2.00311e-07
TMEM258	-1.57668	0.000411485
RPS18	-1.57645	1.20428e-06
NDUFAB1	-1.57632	0.000210493
RPL10	-1.57513	2.3096e-07
RPSAP52	-1.57423	0.0271557
TOR3A	-1.5735	0.000614706
C12orf76	-1.57148	0.0398328
DCTPP1	-1.57101	0.0352401
KCTD1	-1.571	1.91824e-05
BAG2	-1.57046	0.0128646
ODC1	-1.57044	1.44554e-10
PHF13	-1.57023	0.0131624
SF3B5	-1.57008	0.00947057
AFAP1L2	-1.56876	6.44462e-09
SSR4	-1.56568	1.81325e-05
C19orf48	-1.56562	0.000363867
MCRIP1	-1.56507	0.0412788
SRSF9	-1.56448	3.56617e-05
PCCB	-1.56435	1.49451e-05
RAP1GAP2	-1.56421	0.000732051
SNHG5	-1.56104	3.22068e-05
WNT5A	-1.56087	1.50728e-05
TRIAP1	-1.55985	0.00306107
VOPP1	-1.55777	1.66906e-05
LRR1	-1.55764	0.00595961
ZNF536	-1.55661	2.72322e-05
UNC5C	-1.55654	2.10479e-07
TSEN54	-1.55578	0.00419621
DUSP2	-1.55557	0.00748798
CHEK2	-1.55385	5.20354e-05
PLCL2	-1.55381	0.0160467
TACR1	-1.55227	0.00351092
UQCRQ	-1.55224	0.000466671
RPLP1	-1.55206	0.000133356
KLHL21	-1.55163	0.00438884
PPP4C	-1.55156	0.0012815
TSSC4	-1.5514	0.0217394
PLLP	-1.55105	0.0336212
ATP5F1E	-1.55083	3.15747e-06
WDR77	-1.5502	3.56376e-05
PLEKHH2	-1.54961	4.80145e-05
NDUFB6	-1.54894	0.00172908
TOMM7	-1.54863	3.89115e-05
FZD5	-1.54849	7.68926e-06
FLI1	-1.54793	3.41908e-05
CHID1	-1.5471	0.000423872
ATP6V0B	-1.54514	0.000346106
AC010761.1	-1.54449	0.0363834
TMEM126A	-1.5426	0.0035471
PYURF	-1.5418	0.00342293
DAB1	-1.54127	2.64553e-05
HIST1H3B	-1.53866	0.000936762
SNHG7	-1.53734	0.00770843
TRPT1	-1.53647	0.0332954
POLR2G	-1.53589	0.000832233
TSC22D3	-1.5354	0.00130315
SNHG16	-1.53494	1.70435e-05
B3GAT3	-1.53281	0.0225971
PLS1	-1.53227	0.000773021
ATP5MC3	-1.53181	4.11754e-06
AGAP3	-1.53002	0.00260664
RPLP0	-1.52854	5.46714e-06
PYCR2	-1.52829	0.00051432
PYCR1	-1.52797	0.00120344
LRRN3	-1.52781	0.00557194
EMP1	-1.5273	1.68593e-08
FAH	-1.52647	0.0323148
OAZ1	-1.52391	1.82813e-05
AC011504.1	-1.52379	0.0301437
PRDX3	-1.52215	0.000129943
RPS9	-1.52161	0.000255968
SHC3	-1.52153	0.00236017
COPRS	-1.52062	0.0092476
EPHA4	-1.52023	1.82114e-05
LIMD2	-1.52015	0.029408
WLS	-1.51847	9.36434e-08
GRK2	-1.51797	0.001418
ARPC1A	-1.51674	0.00931393
GPT2	-1.51607	0.0018784
INTS5	-1.51506	0.020333
PFAS	-1.51481	0.00578716
APH1A	-1.51248	0.000109195
LRRC8C	-1.51239	0.00172908
GALE	-1.5113	0.0140113
LLGL1	-1.51031	0.0316197
ADGRG6	-1.51011	2.41929e-05
HDHD5	-1.50989	0.00782868
POLE4	-1.50982	0.00839153
ISYNA1	-1.50949	0.000917419
PRPSAP2	-1.50862	0.010271
ILVBL	-1.50833	0.00895245
MCM2	-1.50647	0.000104993
REC8	-1.5061	0.000347284
EFNA5	-1.50446	2.54488e-05
CYHR1	-1.50433	0.0288547
DECR1	-1.50416	4.60838e-05
PASK	-1.504	0.00856036
MAIP1	-1.50275	0.0258343
ESPL1	-1.502	0.000534712
GEMIN2	-1.50008	0.00597857
PTOV1	-1.49972	0.0140113
SFXN4	-1.49849	0.0241089
EPB41L2	-1.49826	9.14784e-07
RPSA	-1.4971	3.06183e-06
ISOC2	-1.49556	0.0140113
SLC25A33	-1.49489	0.0296097
GCDH	-1.49436	0.0207645
TSPAN4	-1.4933	0.0304417
PNP	-1.49329	1.87963e-06
DEPDC1B	-1.49273	3.41908e-05
CDK1	-1.49257	0.0012598
SELENOW	-1.49253	0.00172908
PECAM1	-1.49247	0.0413432
SLC5A6	-1.49246	0.00045927
EML3	-1.49054	0.0325766
AKAP12	-1.4896	1.72987e-08
NARS2	-1.48948	0.00178749
SPON1	-1.48875	1.76493e-08
CCNB1IP1	-1.48864	9.75019e-07
TIMM17A	-1.48848	2.71535e-05
VDAC2	-1.48816	1.41696e-05
FOCAD	-1.48777	0.000596093
MAP3K21	-1.48677	0.000164597
RPS27A	-1.48668	2.21534e-06
FSD1	-1.48652	0.0453432
PSAT1	-1.48553	1.09621e-05
TMEM98	-1.48536	0.0189994
RNF144B	-1.4852	0.000240505
RASL10B	-1.4848	0.00122288
SCRIB	-1.48414	0.0426998
PGGHG	-1.48405	0.00573278
ALDH16A1	-1.48328	0.046577
TMEM246	-1.48318	0.0212109
PRDX1	-1.48315	6.88498e-05
CDAN1	-1.48182	0.0426055
ADCY3	-1.47974	0.0156398
MSI1	-1.47905	0.0157139
CDIPT	-1.47871	0.0128404
PPA2	-1.4785	0.00111369
HIST1H4D	-1.47591	0.00554851
MGAT1	-1.47574	0.000959652
NDUFS3	-1.47546	0.0044426
PTP4A3	-1.47425	0.0298856
THSD7B	-1.47413	0.0475957
ASF1B	-1.47387	0.00410999
CLDN10	-1.47198	0.0241188
MCM7	-1.47185	1.33026e-05
BABAM1	-1.47184	0.0215999
SLC25A15	-1.47153	0.00683944
EVL	-1.47118	0.00243673
AF127577.6	-1.47102	0.00681157
STAG3L2	-1.47099	0.016755
HCAR1	-1.47051	0.000474422
PSMA7	-1.47049	0.000273116
DNAH1	-1.4704	0.0439744
COPE	-1.47039	0.00397066
B3GALNT1	-1.47037	0.00182529
DCAF15	-1.46942	0.0446812
WDR61	-1.46836	0.000689332
SLC41A3	-1.46797	0.0118293
GOT1	-1.46724	0.000724048
UBL4A	-1.46689	0.00773935
ITGA9	-1.46605	4.11754e-06
CACNA2D3	-1.46542	0.0169193
IQGAP2	-1.46378	5.48172e-07
PCNA	-1.46275	0.000100875
MAGED2	-1.462	4.67049e-05
SLC25A3	-1.46185	3.68662e-05
CIAPIN1	-1.46084	0.00590927
CLDN11	-1.46073	0.0016343
IMMP2L	-1.45938	0.000655895
UBL7	-1.45906	0.035074
SNHG4	-1.45903	0.000475929
PTK7	-1.45771	0.000889277
ACTR1B	-1.45757	0.0100003
CHTF8	-1.4563	0.0124841
TNFRSF10B	-1.45578	1.63639e-05
UCP2	-1.45491	0.0152652
RPIA	-1.45398	0.0145554
PLCG2	-1.45353	0.00220857
AC096921.2	-1.45337	0.0241988
PAX5	-1.45325	0.0341234
RAB11FIP3	-1.4526	0.0449925
NLE1	-1.45082	0.0331358
SEC14L1	-1.4504	0.000110471
PIK3R3	-1.45021	0.000297447
CENPW	-1.4502	0.011776
ZNF844	-1.44961	0.00060877
NSMF	-1.44903	0.0120737
PTPRM	-1.44843	0.000125528
CNPY2	-1.44753	0.0130154
GSKIP	-1.44583	0.0143894
RRM1	-1.44546	4.4197e-05
NCDN	-1.44479	0.00784108
KCNQ2	-1.44278	0.00488013
CD151	-1.44202	0.00554664
SCPEP1	-1.44105	0.000774777
PTPA	-1.43577	0.0146525
AAR2	-1.43507	0.00399706
E2F5	-1.43498	0.00215909
CD81	-1.43391	0.0120737
NEXMIF	-1.43382	0.000424218
HOXA10	-1.43332	0.0405824
NACA	-1.4327	9.2158e-05
C6orf48	-1.43255	0.0323955
ELOVL7	-1.43252	0.0091717
ZNF780A	-1.4324	0.00445634
CKS2	-1.43233	0.00215951
SEMA6A	-1.43195	3.56444e-06
PEX19	-1.43118	0.000469033
BDH2	-1.43098	0.0271203
WTIP	-1.43006	0.0110933
ZNF521	-1.42885	0.00691732
TBC1D12	-1.42867	0.00519742
UQCRC1	-1.42785	0.0103653
TMED9	-1.42743	0.00446677
GMNN	-1.42721	0.00962722
VPS37C	-1.42683	0.0438705
SAPCD2	-1.42653	0.0431743
HIST1H1C	-1.42491	0.00105334
YRDC	-1.42412	0.00411149
MDH1	-1.42334	0.00238458
HMGCR	-1.42287	3.72082e-05
AP4B1	-1.42128	0.0113199
MGAT4B	-1.42112	0.0130194
LZTS1	-1.42054	0.0112393
CDCA7	-1.4204	0.00444457
TMEM147	-1.42025	0.0288452
GNPDA1	-1.41973	0.000635633
WDR6	-1.41961	0.00177669
CHMP1A	-1.41954	0.0275274
KIAA0895	-1.41798	0.036375
TSFM	-1.41795	0.0397333
RGL2	-1.41769	0.00681789
TMEM14C	-1.41747	0.00223008
SMIM7	-1.41725	0.00106245
PRDX4	-1.41712	0.00177669
IRF3	-1.41615	0.0181566
GTF2H3	-1.4161	0.00856313
ATRNL1	-1.41603	0.00535496
TIMM8B	-1.41363	0.0163217
SNRPD2	-1.41356	0.0015524
PUF60	-1.41293	0.00631503
METTL9	-1.41263	0.00175628
PBK	-1.41231	0.00531898
ADH5	-1.41211	0.00018458
REPS2	-1.4119	0.0142616
LPAR2	-1.41129	0.0471834
PPP2R1A	-1.41107	0.00312422
LSM11	-1.41066	0.042529
SMO	-1.41033	0.0184451
NUP210	-1.4097	0.0191956
MFSD1	-1.40922	0.00289047
TMEM219	-1.40908	0.0422163
FDPS	-1.40902	0.00059033
GEMIN7	-1.40792	0.0394464
C8orf33	-1.40671	0.00229662
NR6A1	-1.40667	0.0298856
COX5A	-1.40666	0.00510695
ADCY2	-1.40544	3.02245e-05
PLAGL1	-1.40388	0.000142957
FSCN1	-1.40322	0.0365225
DEF8	-1.40234	0.0251491
ZC3HC1	-1.4023	0.0170811
COL9A3	-1.40199	0.0125341
IGFBP2	-1.40105	0.0105976
DCP2	-1.40075	0.00334776
NSMCE1	-1.39974	0.0439744
CDCA3	-1.39947	0.0150341
CDCA5	-1.39893	0.00876795
BX571818.1	-1.39846	2.59899e-05
RPS6KA1	-1.39834	0.0134425
JAG1	-1.39786	5.87995e-06
ZSCAN18	-1.39771	0.0347516
AP2S1	-1.39719	0.00515778
POLR1C	-1.39707	0.0448847
TPRA1	-1.39695	0.0241035
HIST1H1D	-1.39693	0.0182837
ZNF850	-1.39682	0.00100649
JRK	-1.39664	0.0093728
FANCD2	-1.39641	0.000454842
RPL27	-1.39626	7.87761e-05
PSMB3	-1.39618	0.00656676
RNF8	-1.39611	0.0101688
AKR1B1	-1.39529	0.0113363
PPP2R3C	-1.39489	0.0188129
TRAF7	-1.39462	0.00784108
INPP5B	-1.39447	0.0157259
PLPP3	-1.39419	0.0015572
BARX2	-1.394	0.0191956
CPSF4	-1.39399	0.0412368
REPIN1	-1.39381	0.00488013
SPAG5	-1.39345	8.68046e-05
RPL22L1	-1.39296	0.000513757
CCNB1	-1.39274	0.000300364
CYC1	-1.3927	0.0185494
KIAA1551	-1.39143	0.000178437
IDI1	-1.39136	0.00900154
ATP5F1B	-1.39113	0.000631683
TGFBR2	-1.39038	1.28194e-05
ZNF200	-1.39027	0.0228369
NPR3	-1.39013	0.000714892
SINHCAF	-1.38997	0.000475929
RCBTB2	-1.38954	0.0161779
POMGNT2	-1.38945	0.0465981
PIGO	-1.3883	0.0126812
SYNGR1	-1.38784	0.0257176
CMTR1	-1.38762	0.0047495
TRHDE	-1.38713	0.00652693
LGR4	-1.38696	0.00246446
GINS4	-1.38629	0.00373896
TRIM28	-1.38611	0.00938668
SNX17	-1.3859	0.0424519
ARAP1	-1.38476	0.0279625
NIPA2	-1.38387	0.00742102
GNPAT	-1.38346	0.00136684
POLR2C	-1.38318	0.00295225
SEMA6A-AS1	-1.38312	0.0159204
SDC2	-1.38294	0.00338118
MLF1	-1.38282	0.00967722
RGL1	-1.38259	0.000755294
COX7C	-1.38229	0.000441232
EXTL2	-1.38185	0.0188798
HIST1H2BK	-1.3815	0.0146499
GOLGA8B	-1.3814	0.0351331
CWF19L1	-1.38036	0.0144546
PSMB5	-1.38022	0.00543105
KLHL13	-1.38016	0.00101208
HIST1H4H	-1.37832	0.0134657
SLC35G2	-1.37828	0.0119986
SOX5	-1.3778	0.0386023
CNPPD1	-1.37773	0.0328779
KLHL15	-1.37586	0.0195982
ATP5F1A	-1.3758	0.000101598
EML1	-1.37537	0.0163254
PSMB1	-1.3753	0.00424332
PIGH	-1.375	0.0353568
PRDX2	-1.37497	0.00573278
TPI1	-1.37441	0.00078427
UCHL1	-1.37417	0.000850658
HMCES	-1.37324	0.0112963
CNPY3	-1.37272	0.0380132
B3GALNT2	-1.37259	0.00854014
RPS14	-1.37207	0.00515809
NUP37	-1.37198	0.0246552
CYB561D1	-1.37195	0.0200412
RBMXL1	-1.37187	0.0016991
SLF1	-1.37185	0.0169991
IVD	-1.37175	0.029408
PAN2	-1.37118	0.0234616
MRPL14	-1.36974	0.0341113
RPS28	-1.36903	0.0176867
HS6ST1	-1.36875	0.00229796
ID3	-1.36873	0.0124092
ZNF423	-1.36864	0.0293565
FGFR1	-1.36798	0.00122288
E2F6	-1.36783	0.0154297
SLC38A2	-1.36779	0.000473466
FECH	-1.36696	0.0232904
CDC20	-1.36652	0.0137444
CYYR1	-1.36641	0.0414209
RNH1	-1.36631	0.010674
RP2	-1.36587	0.0185125
IRAK1	-1.36572	0.00477869
STOML2	-1.36464	0.00976583
SLC25A25	-1.36462	0.0452148
SRPRB	-1.36432	0.0031922
KIF2C	-1.36255	0.000480473
BLMH	-1.3619	0.00176565
HDAC7	-1.36047	0.0162213
NT5DC2	-1.36033	0.0167709
C9orf72	-1.36026	0.0260923
DDX39A	-1.35953	0.0143554
CTDSP2	-1.35929	0.00339029
RPL29	-1.35911	0.00115171
MTHFD2	-1.35871	0.00467368
POGLUT1	-1.35839	0.0208506
PSD3	-1.35804	0.000370134
HINT1	-1.35781	0.00173974
ZNF440	-1.35726	0.0118209
KAT2A	-1.35724	0.0380132
FLRT3	-1.3565	0.0255164
CLP1	-1.35646	0.0403126
FAM173B	-1.35628	0.0241612
AAMDC	-1.35606	0.0446812
EDC3	-1.35592	0.0230494
EXOSC7	-1.35575	0.0122462
RIPK2	-1.35554	0.00141383
DOP1A	-1.35534	0.0148251
AKR1A1	-1.3553	0.0192317
FANCL	-1.35515	0.00830666
ALDH2	-1.3546	0.0148539
FANCG	-1.35443	0.0185125
AGPAT5	-1.35391	0.0205673
MCM3	-1.35376	0.00106948
TSPAN6	-1.35304	0.0128646
FANCI	-1.35296	0.00142673
CD200	-1.35292	0.0347516
SERF2	-1.35227	0.0126151
AL109613.1	-1.35133	0.0414687
PPP1R16B	-1.35083	0.0249853
SNHG8	-1.35068	0.022118
RPS6KA2	-1.35062	0.00216343
NRCAM	-1.34992	8.69137e-05
ABCD4	-1.3495	0.0247776
DEPTOR	-1.34845	0.0292823
OSBPL10	-1.34805	0.000105685
PGAP1	-1.34757	0.0241612
RPL37A	-1.34723	0.00173449
MCTS1	-1.34722	0.0120834
TPST1	-1.34712	0.0449156
PSMA5	-1.34676	0.00123456
B4GALT2	-1.34655	0.0461537
GANAB	-1.3465	0.00431421
CARHSP1	-1.34624	0.0397367
EIF5A	-1.34575	0.0212077
LIN28A	-1.34558	0.00067722
UNC5B	-1.34537	0.0384254
KANSL2	-1.34532	0.00769748
PPIF	-1.34486	0.0363377
GPRC5B	-1.34482	0.0284972
NNT	-1.34467	0.00217401
ATP5MC2	-1.34428	0.000617535
FRRS1	-1.34423	0.00684825
VCP	-1.34396	0.000949875
HDGFL3	-1.34392	0.0290877
NUP205	-1.34362	0.000849326
CASP3	-1.34289	0.037844
NUP188	-1.34188	0.0155091
SRSF7	-1.34168	0.00186196
FUT10	-1.34137	0.0341992
MAP3K5	-1.34105	0.0187189
STAT5B	-1.34069	0.0109933
TARBP2	-1.34027	0.0471465
ENO1	-1.34006	0.00115796
CMTM4	-1.33906	0.00952913
ADA	-1.33858	0.0441551
RAB11FIP4	-1.33853	0.00425555
UBE2T	-1.33843	0.00719448
ARMC6	-1.33811	0.0292823
UBB	-1.33782	0.00513279
IGF2BP3	-1.33727	0.000447633
PELO	-1.3367	0.00624833
HMGA1	-1.33664	0.0438082
DNPEP	-1.33661	0.0164946
RPS6KA5	-1.33653	0.0202002
SEMA4C	-1.33647	0.0438705
STON2	-1.33632	0.000346623
TSPAN31	-1.3362	0.0483635
CRY1	-1.33602	0.0158083
ALDH9A1	-1.33549	0.00456535
NQO1	-1.33538	0.00585057
KIF22	-1.33523	0.0219471
AMD1	-1.33479	0.00505591
PPP3R1	-1.3347	0.0211125
SFT2D2	-1.33398	0.000895018
ZNF544	-1.33315	0.00957291
GPN3	-1.33126	0.0336504
VBP1	-1.33087	0.0146876
IPO5P1	-1.33017	0.0220956
EEF1D	-1.32954	0.0185125
MOV10	-1.32934	0.00749389
HS2ST1	-1.32934	0.0265567
KLHL24	-1.32927	0.0291028
PSMB4	-1.32882	0.00133772
MTCH1	-1.32856	0.0126536
TCAF1	-1.32849	0.0129288
PIK3AP1	-1.32847	0.0399011
MRPL13	-1.32747	0.00352286
WDFY2	-1.32738	0.0071668
GLA	-1.32737	0.0331358
EED	-1.32699	0.0106959
RCC1L	-1.32658	0.0492106
TMEM97	-1.32653	0.002561
HDAC9	-1.32619	0.0093728
MFHAS1	-1.32604	0.0145472
EXTL3	-1.326	0.0203054
URB2	-1.32588	0.0133637
EDEM1	-1.32552	0.00247703
NPC2	-1.32517	0.00528303
CDK2AP1	-1.32495	0.038437
IBTK	-1.32487	0.0122999
RNF7	-1.32453	0.00956908
LGALS1	-1.32415	0.0367387
ACTR10	-1.32413	0.0080834
PGRMC1	-1.32291	0.0260622
RER1	-1.32264	0.0121372
PARK7	-1.32241	0.00770843
PCMT1	-1.32153	0.0125575
TLN2	-1.32139	0.0087809
IDH1	-1.32101	0.00700196
MCC	-1.32096	0.00713705
FASTKD1	-1.3209	0.030798
KEAP1	-1.3206	0.0330638
PPAT	-1.31995	0.0228335
KPNA2	-1.3195	0.000258429
PGAM5	-1.31943	0.0452148
STOX2	-1.31879	0.0279359
GGA2	-1.31793	0.0107184
FANCB	-1.31791	0.0265477
ZWILCH	-1.31775	0.0305667
RANGAP1	-1.31757	0.0303053
CAMLG	-1.31735	0.0444712
GGH	-1.31672	0.0445783
NEDD9	-1.31612	0.00034442
MSH2	-1.31612	0.00390343
RNF145	-1.31558	0.00354488
ATP11C	-1.31553	0.0119638
BORA	-1.31476	0.0365388
PAPSS1	-1.31475	0.00229662
ACAT2	-1.3145	0.0212109
ELP2	-1.31428	0.00585057
SEC61B	-1.31408	0.0212077
SAMM50	-1.31351	0.0200025
CLDN4	-1.31301	0.037506
PTCD3	-1.31179	0.00202878
UQCRH	-1.31103	0.00213048
SLC25A38	-1.31061	0.0215999
FAM234B	-1.31061	0.0265567
NUP155	-1.31041	0.00184086
DELE1	-1.31014	0.0144916
CTNNB1	-1.31001	0.0031847
WDR47	-1.30997	0.0303952
RPS8	-1.3098	0.00117045
COL4A1	-1.3094	0.000505789
RNF114	-1.30913	0.00733721
ALAS1	-1.30905	0.0106209
EIF2B5	-1.30855	0.00865882
NCAPG	-1.30817	0.0035471
B3GLCT	-1.30759	0.0358628
SESTD1	-1.3068	0.0104341
NDC1	-1.30655	0.0235238
KNTC1	-1.30628	0.00301912
SOD2	-1.30594	0.019921
OTUD3	-1.30497	0.0259344
REV3L	-1.30488	0.00336566
METTL3	-1.30433	0.0105024
HARS2	-1.30425	0.023679
LSM4	-1.30422	0.0351331
TXNDC16	-1.30376	0.0196101
POP1	-1.30371	0.0366297
EIF4H	-1.3035	0.000907328
SNHG6	-1.30298	0.0283516
CCDC150	-1.30298	0.0444916
GPD2	-1.30286	0.0192161
TRIP13	-1.30262	0.0178698
MRPS16	-1.30252	0.00840473
BRI3BP	-1.30184	0.0219971
SH3RF1	-1.30152	0.0227893
SFRP1	-1.30133	0.00118017
CCNB2	-1.30124	0.0188798
HMGCS1	-1.30074	0.00456819
NOP9	-1.30048	0.0409299
MGAT3	-1.29983	0.0433862
TSPAN9	-1.29965	0.0375097
NIPSNAP1	-1.29916	0.0140113
TMEM9	-1.29852	0.0186321
GLO1	-1.29851	0.0130961
PFKFB2	-1.29846	0.020333
POMP	-1.29835	0.00948141
EIF3L	-1.29777	0.00689772
MRPL15	-1.29761	0.0289338
RPL10A	-1.29739	0.0046001
ATL2	-1.29736	0.0225029
ARL6IP1	-1.29731	0.0255164
MFAP3	-1.2967	0.0317301
SLC25A12	-1.29661	0.0303952
RAP1GDS1	-1.29628	0.0131434
RPS13	-1.29613	0.00329668
NRIP1	-1.2959	0.00505244
ATP6V1H	-1.29585	0.00578716
CHCHD7	-1.29545	0.00741388
SEC61G	-1.29529	0.0140867
BTG3	-1.29528	0.028412
HPS5	-1.29513	0.0395075
UNC119B	-1.29499	0.0349085
ATP6V1A	-1.29477	0.00607267
MAP2K6	-1.29434	0.0304083
PGS1	-1.29412	0.0292823
C2orf16	-1.2936	0.0392276
PRDX6	-1.29358	0.00212699
UCK2	-1.29333	0.0270206
UGCG	-1.29326	0.0356303
ORC1	-1.29187	0.0357813
BZW2	-1.29126	0.00555501
ELP1	-1.29109	0.0123845
ANKRD27	-1.29033	0.0405824
TMEM30A	-1.29031	0.0177142
AAMP	-1.29005	0.0349806
TIMELESS	-1.28992	0.0411296
SLC3A2	-1.28981	0.0290414
POLR1B	-1.2898	0.0181372
CXCL1	-1.28855	0.0331358
XPO4	-1.28825	0.0121777
SEPT6	-1.28785	0.029408
NDUFB9	-1.28762	0.0177726
MOAP1	-1.28762	0.0385038
SH3BP4	-1.28759	0.00351371
EBP	-1.28758	0.0408191
GAS5	-1.28662	0.00775633
SORBS2	-1.28659	0.0214432
GLUD1	-1.28608	0.0132232
POLR2H	-1.28555	0.0158625
C11orf95	-1.28466	0.0417299
LSS	-1.28425	0.0443673
XPO5	-1.28338	0.0114376
DDHD2	-1.28334	0.00967722
LMNB1	-1.28333	0.00914867
FSTL1	-1.28317	0.00618149
PTBP1	-1.28297	0.0149604
MKRN2	-1.28255	0.0218727
RPL35A	-1.28251	0.0267377
GMPS	-1.2825	0.00477869
TNFRSF19	-1.28204	0.0111678
MEIS1	-1.28125	0.00509078
PPP2CB	-1.28084	0.0350645
ZNF121	-1.28062	0.0101688
TMSB4X	-1.28005	0.00671805
ETV5	-1.27946	0.00912991
PRKCH	-1.27855	0.0106113
FH	-1.27852	0.0271623
RHOBTB1	-1.27754	0.0127299
METAP1	-1.27735	0.0320469
LAMTOR1	-1.27716	0.0453818
EPHB4	-1.27691	0.0457735
USP46	-1.27671	0.0315865
LAPTM4B	-1.2758	0.00568719
PPIP5K2	-1.27553	0.0442665
SKP2	-1.27511	0.0182717
PTGES3	-1.27454	0.02422
ZW10	-1.27442	0.0413796
OSER1	-1.27409	0.027131
LIMCH1	-1.27362	0.00438017
IST1	-1.2735	0.0166419
NAA50	-1.27305	0.0173835
CD46	-1.27274	0.0148539
EIF4A3	-1.27221	0.040051
BOC	-1.27204	0.0279755
GRB10	-1.27197	0.0278375
LRRC42	-1.27124	0.0378007
ZWINT	-1.27106	0.0212918
FBH1	-1.271	0.0314317
ME2	-1.27086	0.0469518
UMPS	-1.27035	0.0411842
TNPO2	-1.27032	0.0372388
LRRC41	-1.26899	0.0346357
FEN1	-1.26864	0.0302242
H2AFV	-1.26821	0.0152156
EPB41L5	-1.2676	0.0161959
SLC39A14	-1.26633	0.0155091
POLR2D	-1.2659	0.034343
CCT4	-1.265	0.00926758
MFF	-1.26497	0.0345354
MTMR4	-1.2647	0.0288547
KANSL3	-1.26442	0.0129049
WDR41	-1.2643	0.0464298
ZNF496	-1.26419	0.042529
TRO	-1.26308	0.0271623
RACK1	-1.26296	0.0153009
WDR82	-1.2627	0.0248714
TFDP1	-1.26176	0.0311435
UACA	-1.26154	0.0146876
TTI1	-1.26143	0.0280023
KANK1	-1.26143	0.0118934
TCP1	-1.26121	0.00488013
OTULINL	-1.26069	0.0183705
FMNL3	-1.26034	0.0407566
CEP192	-1.25972	0.0144578
MCM6	-1.25962	0.0373253
DESI2	-1.25902	0.0346445
LAMA1	-1.2585	0.0177142
NUP85	-1.25803	0.0466776
IPO5	-1.25782	0.00469704
TMX2	-1.25751	0.0195977
BUB3	-1.25626	0.022522
WWC2	-1.2556	0.00591555
EXT2	-1.2556	0.0442079
RBBP7	-1.25546	0.010974
NUP133	-1.25535	0.020333
GTF3C4	-1.25525	0.0458748
SLC38A1	-1.25494	0.00970896
PIK3R4	-1.25483	0.0372388
HEATR1	-1.25472	0.00881746
AIF1L	-1.2541	0.0345354
IGDCC3	-1.25394	0.025254
TEX10	-1.25386	0.0456714
RNF168	-1.25263	0.0379864
C1orf21	-1.25262	0.0295566
UQCRFS1	-1.25035	0.0203416
MFN2	-1.25023	0.0447492
SRSF3	-1.24987	0.016943
CERK	-1.24985	0.0310369
UBA52	-1.24981	0.0398328
CYP1A1	-1.24968	0.04019
PGK1	-1.24904	0.0106858
ZNF75D	-1.24897	0.0372388
MYCBP2	-1.24856	0.00371383
CCT3	-1.24819	0.00748208
CPT1A	-1.24816	0.0374634
SNHG1	-1.24685	0.0115493
CD47	-1.24593	0.0358628
CNBP	-1.24437	0.0100402
MRPL51	-1.24415	0.0366902
SLC16A1	-1.2433	0.0464611
TSN	-1.2431	0.0458605
ANAPC1	-1.24281	0.0449156
BTBD3	-1.24235	0.042777
CAND1	-1.24187	0.035074
AFG3L2	-1.24131	0.037844
MRFAP1	-1.24031	0.0305419
FAM83D	-1.23922	0.042529
PPP1CC	-1.23825	0.0461967
AF117829.1	-1.23764	0.0404439
ADAMTS1	-1.23656	0.0399843
XPO6	-1.2364	0.0346496
HMGN2	-1.23583	0.0205513
NIT2	-1.23579	0.0464611
CAVIN1	-1.23486	0.0327075
LRRC8D	-1.23372	0.0394026
SNRPD1	-1.23312	0.0463916
PLEKHB2	-1.233	0.0377479
UBE2D2	-1.23221	0.0215378
MRPS25	-1.23186	0.0444916
TIAM1	-1.23129	0.0405824
OTULIN	-1.23062	0.0365388
SHROOM3	-1.2298	0.011833
ARMC8	-1.22969	0.0394044
ADGRL2	-1.22951	0.0128084
ANP32A	-1.22846	0.0308749
RFX5	-1.22751	0.0346771
JPT1	-1.22695	0.0397367
PBX1	-1.22621	0.0163724
TOP2A	-1.22479	0.030798
IARS	-1.22472	0.0202002
SCRN1	-1.22468	0.0235238
RAF1	-1.2245	0.0344873
RACGAP1	-1.2244	0.0301396
CYFIP1	-1.22432	0.0384254
RPS25	-1.2193	0.0195153
ETF1	-1.21842	0.0259387
SENP5	-1.21841	0.0405824
RPS7	-1.21474	0.0365388
CUL1	-1.21423	0.0314317
TUBB	-1.21107	0.0488039
TRPS1	-1.21097	0.0444085
HSPD1	-1.21005	0.0251491
PDXDC1	-1.20964	0.042529
EEF1A1	-1.20627	0.0300853
COL4A5	-1.20576	0.0412096
KDM6A	-1.20573	0.0492872
SLC8A1	-1.20529	0.0403443
H3F3B	-1.2031	0.0374634
PTPRG	-1.20179	0.046483
PDIA6	-1.20023	0.035074
CCND1	-1.19794	0.0249745
LRPPRC	-1.19707	0.0334863
PRKDC	-1.19533	0.0418146
EPRS	-1.1945	0.041
HSP90AB1	-1.19437	0.0292346
HIVEP1	1.19418	0.0486918
ANKRD17	1.1952	0.0381858
MSN	1.19733	0.037506
BPTF	1.19733	0.0418928
SEPT11	1.19911	0.0471733
PDIA3	1.20802	0.0248714
FNDC3B	1.21174	0.028412
KCNQ1OT1	1.21327	0.0209827
CDH1	1.21535	0.0335338
NMNAT2	1.21829	0.0354663
CREB3L2	1.21847	0.0405824
CD63	1.21886	0.0457735
ANKRD1	1.21933	0.0308282
AKAP9	1.22083	0.0364073
VPS13C	1.22159	0.0336787
GOLGA4	1.22239	0.0458605
CASC3	1.22439	0.0331358
PTP4A2	1.22456	0.0336787
PDE4DIP	1.22666	0.0198576
FBXO11	1.22941	0.0473841
SORL1	1.23121	0.0162217
ADGRF1	1.23285	0.0198415
RYK	1.23405	0.0448847
BOD1L1	1.2373	0.0336504
PPFIBP1	1.23762	0.0286122
MAML2	1.23817	0.0190776
UPF2	1.23888	0.0271198
NUTF2	1.23954	0.0361265
ITPRID2	1.23966	0.0336047
RBM33	1.24142	0.0444712
SIPA1L2	1.24243	0.0255577
TPM1	1.24278	0.00456819
HNRNPD	1.24302	0.0382594
SMARCA2	1.24329	0.0239669
SLC26A2	1.24379	0.0250297
TUG1	1.24442	0.0146087
SMURF2	1.24476	0.0363547
KAT6B	1.24548	0.0351637
RPL38	1.247	0.0081394
RNF213	1.24828	0.0361265
SLU7	1.2499	0.0354663
PKP4	1.25023	0.0155091
WAC	1.25055	0.0126718
CNOT4	1.25099	0.0473841
CCNH	1.2539	0.0488039
DLG1	1.25637	0.0084813
MPP5	1.25652	0.0179536
UNC13A	1.25746	0.0334991
ANXA2	1.2599	0.00204388
ZNF480	1.25995	0.0280159
TMOD3	1.26427	0.0214822
CEP250	1.26464	0.0475824
FNBP4	1.26512	0.0129269
MYOF	1.26537	0.0144555
CEP290	1.26597	0.0367671
DPYSL3	1.26662	0.0234616
FAM69A	1.26741	0.0304417
RPL36AL	1.26805	0.00627774
PIAS1	1.26807	0.0351011
FRY	1.26915	0.0234806
PPP1R9A	1.2712	0.0369529
TRIB2	1.27138	0.0258664
WWTR1	1.27214	0.0314535
COL12A1	1.27312	0.00363175
PPCS	1.27321	0.0439701
RHOQ	1.27339	0.0209727
ARHGAP31	1.27503	0.021811
UBAP2L	1.27575	0.0102802
PITPNB	1.27589	0.0236033
REXO2	1.27591	0.0372883
DVL3	1.2762	0.0303998
RSF1	1.27676	0.0053434
B4GALT1	1.27735	0.00488013
KMT2A	1.27874	0.00241529
ARHGAP32	1.27911	0.0263141
UBAP2	1.27916	0.0153251
SP100	1.28183	0.0331358
CEP89	1.28244	0.0327075
CASP7	1.28284	0.0275766
SAMD12	1.2852	0.0448681
CFLAR	1.28768	0.0232293
PTPRA	1.28953	0.0167861
GLTP	1.28984	0.0290867
GLCE	1.28984	0.0331686
VAPB	1.28992	0.0241035
PCLO	1.28997	0.00697829
AP2A2	1.29043	0.0203011
GOLGA5	1.29114	0.00887302
ST6GALNAC3	1.29172	0.032585
WWP1	1.29243	0.00686331
SCN3B	1.29294	0.0478168
NSA2	1.29411	0.0159743
PLD1	1.29441	0.00901386
EMSY	1.29449	0.0107582
CPEB4	1.29482	0.045233
PKP2	1.29488	0.00703074
RAB6A	1.29497	0.0137376
THSD4	1.29576	0.0304787
DCAF5	1.29648	0.0155091
HM13	1.29664	0.0310819
LIX1	1.29681	0.00843307
KLF5	1.29727	0.0413796
ZBTB1	1.29742	0.0160223
EHBP1	1.29749	0.00525127
EP300	1.29822	0.0137376
BICC1	1.29885	0.00676921
AC241952.1	1.29892	0.0374634
LEO1	1.29923	0.0374634
MT-ND3	1.29992	0.00323429
MKI67	1.30019	0.0126718
SBDS	1.30059	0.0248714
ZC3H13	1.30073	0.00638236
PDE4D	1.30122	0.0300834
TANK	1.30185	0.0394026
RPS24	1.30207	0.00075455
LARP7	1.3027	0.0345211
CTSA	1.30287	0.0241188
AL356273.3	1.3029	0.0202836
RPL35	1.30304	0.00951834
PEG10	1.30319	0.00044665
YPEL2	1.30399	0.0399843
PDZD2	1.30414	0.0186074
CYB5R2	1.30521	0.0292122
IGSF3	1.30551	0.0055094
PSMC1	1.30593	0.0092845
NCOA1	1.30622	0.00363885
HEXIM1	1.30804	0.0353568
ZBTB38	1.30828	0.00243578
ETV3	1.3084	0.00230814
GOLGA2	1.30901	0.0084872
IL6ST	1.30926	0.0366919
OTUD5	1.30952	0.034343
RPAP2	1.31055	0.0060524
NEB	1.31249	0.00610921
ZNF462	1.31354	0.00225329
UBE2L3	1.31469	0.00622961
CEMIP2	1.3158	0.000430599
BHLHE40	1.31589	0.0056767
KLF8	1.3159	0.0444623
TFE3	1.31666	0.0358693
PALLD	1.31736	0.000551338
RAB15	1.31736	0.0302003
ZNF91	1.31757	0.00702181
R3HDM2	1.31892	0.0344873
RAB13	1.31901	0.0309617
MPDZ	1.32	0.000805317
SUSD1	1.32227	0.0463741
CTGF	1.32289	0.00971439
LIMA1	1.32426	0.000816277
CTSB	1.32484	0.00699174
ZFHX3	1.3258	0.0131538
FAM177A1	1.32665	0.0345846
ROBO2	1.32679	0.00230359
ZBTB20	1.32682	0.0146497
DCBLD2	1.3269	0.00160083
MIR181A1HG	1.32742	0.0366297
AAK1	1.32762	0.000730448
SLFN5	1.32762	0.00131446
SMG7	1.32766	0.0118209
SH3GLB1	1.32789	0.00784108
RRBP1	1.32808	0.00166209
CIZ1	1.3281	0.021856
RTL8A	1.32878	0.0239747
SUCO	1.3305	0.00309852
RBM47	1.33055	0.0109453
DUSP10	1.33067	0.00199893
ERICH1	1.33081	0.0275766
CCDC84	1.33127	0.0232293
TMSB10	1.33253	0.00122016
RAP1A	1.33318	0.0172721
NABP1	1.3344	0.00164323
PRRC2C	1.33458	0.000190826
YBX1	1.33579	0.000453761
IGFBP7	1.33625	0.0288595
IL1RAP	1.33643	0.0148539
ADAM23	1.33689	0.0220644
DSP	1.33714	0.000121986
TLE4	1.33742	0.0284246
INPP4B	1.33767	0.0158392
IFT74	1.33794	0.028065
ZNFX1	1.33857	0.000563516
UBE2L6	1.339	0.0445783
SLC34A2	1.33996	0.0135225
KIAA1217	1.34111	0.000189963
ALDH1A1	1.34154	0.02192
CCL28	1.34185	0.0353568
UBXN1	1.3426	0.0137376
IK	1.34267	0.00334236
SYTL2	1.3427	0.00177669
SEC63	1.3431	0.00616109
SNX24	1.34414	0.0204361
TPM4	1.34483	0.000124221
ARMC9	1.34567	0.0452148
TAB3	1.34636	0.00196151
STAT1	1.34654	0.000194932
KIAA2026	1.34679	0.000764014
PRLR	1.34728	0.0382803
PCAT1	1.34832	0.0336212
ATF7	1.34874	0.0336787
ANXA4	1.34938	0.0100104
HIPK2	1.35005	0.00249992
PCDHGA10	1.35022	0.0462482
TNFRSF21	1.35048	0.00164323
DSG2	1.35118	0.000811221
CCDC69	1.35174	0.00989785
KLF10	1.35245	0.0118707
MT-RNR1	1.35247	0.0169817
EAPP	1.35467	0.00633997
TNFRSF1A	1.35469	0.0129295
PLCB4	1.35497	0.0311435
SLC37A1	1.35603	0.0285415
ERAP1	1.35626	0.000886474
RNF103	1.35686	0.0310595
MTUS1	1.35839	0.00396839
ENDOD1	1.36195	0.00136356
SRGAP1	1.3638	0.0129288
IFIT5	1.364	0.0387697
PAF1	1.36422	0.00656676
SESN3	1.36494	0.0051352
ANKRD11	1.36635	0.0129049
PGRMC2	1.36637	0.0161959
TRIR	1.36771	0.00189016
SPARC	1.36829	8.03181e-06
FUT8	1.36865	5.76319e-05
VTCN1	1.36907	0.000152911
RHOU	1.36909	0.00501708
COX17	1.37054	0.028351
SOX4	1.37192	0.00996916
TAOK3	1.37219	0.0093728
CLEC2D	1.37249	0.0395687
COL1A2	1.37282	0.00316988
CASP4	1.373	0.00694412
FAM129A	1.37529	0.00713194
CEP63	1.37614	0.00607267
TAF4	1.37658	0.0302003
VMP1	1.37685	0.000139881
ABAT	1.37853	0.0219849
CAPN2	1.37956	1.15405e-05
TSHZ2	1.3797	0.00247776
TGFBR1	1.38056	0.00560428
CTSL	1.38099	0.00411149
FIP1L1	1.38193	0.0265268
HLA-B	1.3829	0.00167075
ZFAND3	1.38372	0.00748453
PIK3R1	1.385	0.000341086
KANK4	1.38531	0.00706768
RAB5C	1.38618	0.00617775
L3MBTL3	1.38707	0.00976583
KCNB1	1.3872	0.000675281
FAT2	1.3873	0.0119622
NCOA6	1.38738	0.00070963
NUCB2	1.3878	0.0129371
SLC35B3	1.38929	0.00541273
NOV	1.3894	0.0207689
STC1	1.3898	0.000460767
LOX	1.39118	0.0175561
OPTN	1.39149	3.17581e-05
TSC22D2	1.39341	0.000176335
ZBED2	1.39354	0.0100104
RAB7A	1.39452	0.00120214
ST6GAL1	1.39475	0.00371383
COL6A1	1.39503	0.0154481
KCTD12	1.3961	0.0321701
JADE2	1.3961	0.0153933
WNK1	1.39627	6.81439e-05
MT-TP	1.39794	0.000306654
TOP1	1.39825	0.00339277
FBLN1	1.39862	0.0255109
MAP3K8	1.39879	0.0284246
CCDC186	1.39981	0.00596608
PABPC1	1.40083	0.00122288
IL1R1	1.4031	9.43353e-05
EIF2AK2	1.40563	2.47164e-05
ZC3H6	1.4066	0.0182282
LTBP2	1.40677	0.00103648
CDH2	1.40924	0.00045049
EPB41L1	1.41042	0.00465467
DNM3	1.41319	0.00417868
IGF2	1.41351	2.26203e-05
CASTOR3	1.4142	0.0265477
SPTB	1.41462	0.0259339
KCNC3	1.41521	0.0111355
KRT7-AS	1.41567	0.00991148
SGCB	1.41605	0.0183705
TCF4	1.41619	0.0115353
MFAP4	1.41711	0.0248714
MORN1	1.41788	0.00994421
AR	1.41843	0.0380132
LCA5	1.41852	0.0169817
RAB8A	1.42143	0.00158118
ANOS1	1.42166	0.00338756
CHMP4B	1.423	0.00118017
DDX58	1.42322	0.0010157
LINC01278	1.42352	0.0115493
CD9	1.42387	2.41849e-06
LIPG	1.42479	0.00608951
TRIM56	1.42504	0.000441232
KRT18	1.42521	0.000161571
FAM110B	1.42557	0.0121372
BRD4	1.42631	0.00578716
TJP1	1.42749	4.47546e-06
SCAF4	1.42856	0.000764014
ACKR2	1.42871	0.0150134
MIPOL1	1.42871	0.00288707
SRRM2	1.4292	0.0027418
SKIL	1.42948	0.00695075
CCDC149	1.42983	0.0457687
ENPP1	1.4299	0.000699037
FOSL2	1.43123	1.8495e-05
SRP14	1.43146	2.64156e-05
NANOS1	1.43181	0.0284246
PTPN21	1.43206	0.025254
CCL2	1.43292	0.00541273
TP53INP2	1.43305	0.0363547
F2R	1.43371	0.000309311
PFN1	1.43579	0.000243397
TNNT1	1.43757	0.000230814
CLU	1.43811	0.00191895
SMARCC2	1.43816	0.000123005
HSPB8	1.4385	0.0229135
ANXA9	1.44049	0.00136294
RSPH3	1.4414	0.0158583
TAB2	1.44147	0.000103142
CCDC80	1.44208	8.42186e-07
DYNLRB1	1.4433	0.000176721
USP42	1.44562	0.005996
LRCH2	1.44601	0.00537428
MIR205HG	1.44613	0.000310084
KRT23	1.4468	0.000938369
CASC4	1.4471	0.00282541
ZBTB4	1.44809	0.000291006
AC018647.2	1.44864	0.041238
LRP1B	1.44904	0.0261508
ZFP36L1	1.44966	0.000200465
RASSF2	1.45004	0.0439744
POLR2A	1.45037	0.0129774
DNAJC1	1.45047	8.9468e-05
TANC2	1.45121	1.27669e-05
HBEGF	1.45129	4.38567e-05
SERPING1	1.45133	0.000452791
MMP2	1.45152	0.00173974
FRMD4B	1.45248	0.001228
GBP1	1.45346	0.000269551
YLPM1	1.45362	1.21161e-05
KRT8	1.45412	0.000385251
GBP3	1.45569	0.00282527
HOMER2	1.45584	0.000539735
FAM111B	1.45593	0.000173607
ELL2	1.45616	0.00428675
KCNMA1	1.45637	0.0261192
TRIM24	1.4568	1.17858e-05
ATXN7L1	1.45746	0.0187256
CASC19	1.45817	0.0164695
WNT10A	1.45817	0.0145554
KRT10	1.4595	0.0137931
KMT2D	1.45987	0.0100003
CD74	1.46	0.00153811
PPL	1.46036	0.000169013
CHMP4C	1.46159	0.0357895
TRIM9	1.46217	0.00784108
GLRX	1.46293	0.000805317
ZNF503	1.4633	0.0336504
IFITM2	1.46352	0.0170189
WIZ	1.46397	0.0333261
KCNC4	1.46399	0.0432927
HSPA1A	1.46408	0.0137376
PARD3B	1.46508	0.000552724
CCDC122	1.46772	0.0359051
GLI3	1.46833	0.00240001
SULF2	1.46938	2.42769e-06
OGFRL1	1.4704	0.0177741
BAMBI	1.47071	0.00401841
PLP2	1.47239	1.24442e-05
ATXN2	1.47417	1.85818e-05
TUBB2A	1.4749	0.0289656
CEACAM1	1.4764	0.0316587
PODXL	1.4765	6.81348e-06
ROBO1	1.4766	1.00038e-08
C6orf132	1.47773	0.0127062
ARRDC3	1.47949	9.29341e-05
DOP1B	1.47978	0.000579956
SEPT8	1.48122	1.3623e-06
CYP1B1	1.48181	0.00903686
PLEKHA6	1.48235	0.018468
NR2F1-AS1	1.48361	0.014093
ARSB	1.48397	0.0160467
CMIP	1.48492	0.00987727
VCAN	1.48502	4.5997e-09
RAP1B	1.48733	0.000155569
FABP3	1.48794	0.00192577
ITIH5	1.48873	6.00863e-05
HERPUD2	1.48875	0.000827409
ERAP2	1.48921	6.02677e-05
SP110	1.48987	0.00700196
KIAA1549L	1.49084	0.029306
FKBP2	1.49171	0.0184499
RPL26	1.49248	9.24014e-06
GUCY1A2	1.49259	0.00441474
ICAM1	1.49306	0.00713705
WAC-AS1	1.49466	0.000192404
PCDHA4	1.49501	0.0159204
HERC6	1.49515	0.0248539
RSU1	1.49535	0.000590745
SRPX2	1.49542	0.0199127
ATP10D	1.49585	6.56754e-05
CREBBP	1.49613	0.000562561
FAIM	1.49671	0.0204206
PCDHGB1	1.49736	0.0160527
IDS	1.49742	0.000209442
DRAP1	1.49771	0.00229698
EHD2	1.49823	0.00268457
EGFR	1.49857	1.65904e-07
MAST4	1.49859	0.0181372
MYORG	1.49941	0.000140314
NIPAL2	1.49998	0.021456
PPM1H	1.50146	4.32408e-06
CIR1	1.50266	0.000283025
JAKMIP2	1.50279	0.000339404
NRIP3	1.50375	0.040416
TLCD2	1.50562	0.000268027
ZCRB1	1.50638	0.000473302
AC048341.1	1.50773	0.0124092
FLRT2	1.50839	0.0403911
RIMKLA	1.5086	0.0192161
PPP1R15A	1.50909	0.00181002
SLC9A2	1.51345	0.00802806
MT-RNR2	1.51354	8.21017e-08
ABCA1	1.51383	2.44312e-07
TMEM64	1.51473	0.00225643
EFEMP1	1.51548	2.42212e-06
AC010300.1	1.51737	0.04019
SPARCL1	1.51867	0.0103387
ASAP1	1.52015	5.42116e-08
RGS9	1.52074	0.00872135
MT-CO1	1.52283	8.8783e-08
BEX1	1.52376	4.52498e-06
ENPP5	1.52464	0.029408
ZNF704	1.52668	1.25725e-07
CCR1	1.52671	0.00730651
F3	1.52692	1.89454e-05
CEP112	1.52732	0.000651204
BTC	1.52736	0.0294879
COL5A1	1.5276	0.000694818
CCDC3	1.52893	0.0035471
ANGPTL2	1.5293	0.0196223
MTRNR2L12	1.53109	0.00121966
SCD5	1.53184	7.09063e-06
OXCT1	1.53196	0.00317883
TFPI	1.53206	0.00539062
BCORL1	1.53323	0.0211499
FGF13	1.5356	0.000889277
TRANK1	1.536	0.00517598
MBD2	1.53636	3.2533e-05
PLCXD2	1.5364	0.0102572
EMP3	1.5368	0.0173863
MTCL1	1.53883	0.000600711
NFAT5	1.53955	3.82353e-08
RGCC	1.5402	8.00552e-06
ITGA3	1.54224	0.000595529
PRNCR1	1.54393	0.0388945
PDP1	1.54428	5.05745e-07
GLIPR1	1.54805	0.00554664
NAALADL2	1.5496	1.41696e-05
DUSP4	1.54992	0.00769748
AP002761.4	1.55043	0.0144449
NCR3LG1	1.5517	0.00306581
TAPBP	1.5539	3.12908e-05
DNAJC15	1.55427	1.63808e-05
SLC6A6	1.55482	9.5946e-07
SDK1	1.55505	0.0106241
SCARNA7	1.55564	6.37032e-07
ANGPTL1	1.5559	0.0133121
TCEAL3	1.55595	0.00770843
ZDHHC22	1.55648	0.0200596
ARHGDIB	1.55855	1.75628e-05
AKAP5	1.56058	0.002114
PGM2L1	1.56069	1.83054e-05
CD109	1.56268	0.000292931
RBM43	1.56309	0.0221972
MAP7D3	1.56623	2.35693e-07
MAN1C1	1.56737	0.0204087
AL035661.1	1.57023	0.0115493
NCOA7	1.57032	4.74608e-05
DLX5	1.57051	0.0299491
CTHRC1	1.57096	0.000694818
PEA15	1.57186	1.05946e-07
TTC9	1.57279	0.0153933
MN1	1.57788	0.0206174
HLA-C	1.57829	6.23408e-05
GRIN2A	1.58014	0.00011647
ZMIZ1	1.58083	0.00122288
PDZPH1P	1.58273	0.0258005
VAV3	1.58348	0.0012851
CMPK2	1.58471	0.0255018
LIF	1.5851	0.00106325
PLAC8	1.58517	0.0155186
KCNK6	1.59253	0.0016991
TNRC6C	1.59336	0.0115493
DDX60L	1.59641	0.000167225
P2RY2	1.59691	0.00414542
RGS2	1.59775	0.0286201
FAM171B	1.59953	4.42411e-05
KLHL29	1.60222	0.000196103
KLF6	1.60373	7.42759e-07
SPAG17	1.60598	0.00115145
TJP3	1.60611	0.0499147
PLAUR	1.60735	0.00541273
CDCP1	1.60848	0.00477869
CADPS	1.61148	0.00943472
EEA1	1.61251	1.99676e-05
SETBP1	1.61357	4.27956e-06
CAMK1D	1.6146	0.0163911
MT-CO3	1.61509	3.69546e-12
STAC	1.6162	0.0132395
IRF1	1.61714	0.0358298
FAM198B	1.61912	0.00631503
LRRC7	1.62087	0.0174191
LDOC1	1.62126	0.000571276
C1S	1.62228	0.00115097
SYT7	1.62231	1.7186e-05
RAP2B	1.62255	3.80008e-08
SHB	1.62736	0.00413681
TCIM	1.62875	0.000247627
MUM1L1	1.63033	0.0292878
DAAM2	1.63087	0.0016143
BDNF	1.63138	0.000250489
CTSS	1.63177	0.000187267
PDGFD	1.63222	4.64625e-07
LINC00941	1.6341	0.0285804
TIPARP	1.6344	7.818e-08
LRRC17	1.63816	0.00328123
AC008906.1	1.64388	0.032585
HID1	1.64451	0.0246405
ACTBL2	1.64532	0.000247702
CYR61	1.64563	0.00010553
SCNN1A	1.64629	0.00133652
EYA2	1.64698	0.0149587
NID1	1.64816	0.00477869
RGS6	1.65049	0.0178546
LRP4	1.65093	0.0113095
TNR	1.65147	0.00291765
GALNT5	1.65172	0.0286201
ALPG	1.65228	0.00201255
CBR3-AS1	1.65418	0.00136558
MYBL1	1.65457	0.000476557
HOMER3	1.65514	0.00203206
COL14A1	1.65707	8.85658e-05
AL359922.3	1.65889	0.00351371
AC092807.3	1.66481	1.39595e-05
ARSG	1.66598	0.0387697
NRXN3	1.66613	3.62463e-06
DUBR	1.66891	0.00276465
TOB1	1.66905	0.000832941
NCF2	1.67078	0.0101564
MORN3	1.67101	0.0237395
TGM2	1.67125	3.19291e-07
SUSD4	1.67125	0.00413681
MAFB	1.67211	0.0499547
NID2	1.67299	0.0219971
MTSS1L	1.67679	0.0240475
RFPL1S	1.67879	0.00815044
CTSO	1.67927	0.0241188
KIRREL1-IT1	1.68157	0.0235238
RHOB	1.68452	1.59953e-08
LRRC4C	1.68465	5.86779e-05
MXRA5	1.68494	1.50583e-08
PTGS2	1.68557	5.45123e-08
ENC1	1.68622	1.85101e-15
AC037198.1	1.68641	0.0157035
ARHGAP18	1.68772	0.00095636
TNNT2	1.68905	0.0108252
AC005332.3	1.69034	0.0267302
STEAP2	1.69055	0.00352747
LRRTM1	1.69351	0.036492
TNC	1.6955	6.67143e-09
THBS1	1.69706	1.39345e-13
SH3BP5	1.69928	0.0158468
VSIG10L	1.69952	0.0465
COL8A1	1.69955	1.87948e-09
NUMBL	1.70018	0.00520994
CXCL14	1.70093	0.000623347
NMI	1.70197	0.0351331
ALCAM	1.70295	2.67204e-07
NTNG1	1.70346	0.00903686
SEPT3	1.70507	0.0259945
AMOT	1.70575	6.91623e-13
AC006504.1	1.70689	0.00607267
ARAP2	1.7075	0.000391786
SHISA9	1.70995	3.21116e-05
MFGE8	1.71039	4.51188e-09
ARL4C	1.71195	8.22763e-12
SLC8A2	1.71343	0.00815044
RCN3	1.71409	0.0485717
AC005863.1	1.71442	0.0365826
SMIM10	1.71684	0.000190826
SLC16A7	1.71756	6.68675e-05
EDAR	1.71761	0.0392338
RHOBTB3	1.71782	4.71058e-11
SVIL	1.72058	1.38157e-11
MPP7	1.72182	5.21816e-06
HOXC6	1.72189	0.0467332
SPX	1.72414	0.00591555
NOVA2	1.72706	0.0473933
MT-TT	1.73111	0.0251792
ILDR2	1.73192	6.77575e-10
BMP4	1.73474	4.10375e-09
MT-CYB	1.73493	3.40573e-11
PDE5A	1.73547	1.91824e-05
FREM1	1.73677	0.0154449
PLAU	1.73941	1.2692e-05
C5orf56	1.74181	0.0236025
SNCAIP	1.74465	3.62447e-11
ST3GAL6	1.74603	0.000837133
ST8SIA1	1.75144	0.00291765
TAP2	1.7519	0.0208506
STAG3	1.75263	0.00741388
CDC42EP3	1.75435	2.07199e-14
TTC39A	1.75509	0.00542028
MAGI2	1.75527	0.00083862
SH3BGRL3	1.75716	5.69917e-08
SH2D4A	1.75898	3.7773e-10
GARNL3	1.75983	0.000511664
FBN1	1.76242	1.20052e-09
UBASH3B	1.76402	0.0312062
EIF4E3	1.76444	0.0457636
NBEA	1.76452	3.44364e-07
APOBEC3C	1.76589	1.78028e-07
MT-ND4L	1.76788	1.29963e-09
CLIP3	1.76986	2.62277e-05
CA11	1.77068	0.0321463
SH3GL2	1.77232	0.0412096
SYT4	1.77319	8.00044e-06
MT1X	1.77567	0.0313381
INPP1	1.77647	0.04711
NCAM1	1.77669	2.85349e-10
SLC9A7P1	1.77716	0.0244469
COL2A1	1.7821	4.77936e-05
SLC41A2	1.78325	0.00607267
APOBEC3F	1.78371	0.00252887
SBSPON	1.78728	0.00213048
TSPAN12	1.78761	6.55229e-06
PLEK2	1.78908	0.0169717
CYP1A2	1.79034	0.0364505
ANGPT1	1.79215	0.000879446
CCDC181	1.79356	0.0353773
ADAM28	1.79391	1.1528e-05
HAPLN3	1.79761	5.32008e-05
AC012513.2	1.79785	0.0212796
CACNA1B	1.79952	0.0288651
LANCL3	1.80154	0.00181002
DLX2	1.80194	0.0430822
MT-ND2	1.8021	1.69736e-09
AHNAK2	1.80468	6.90682e-07
LHFPL6	1.8054	0.000263031
CITED2	1.80663	4.44975e-09
SVEP1	1.80919	0.00802806
KLF7	1.81375	5.47492e-06
PEAR1	1.81704	0.0022865
SERTAD4	1.81769	2.8767e-08
LTBP1	1.81964	8.52765e-19
MOSPD1	1.82144	1.74672e-08
ZNF503-AS2	1.8216	0.0376611
KRT19	1.82779	6.67143e-09
TNFSF15	1.83122	7.21044e-07
SYNPO	1.83195	8.21017e-08
RASGRF2	1.83318	0.000159534
KRT80	1.83507	7.30745e-06
MME	1.83629	9.13221e-10
ZFP36	1.83831	0.00429434
SLCO2A1	1.83848	0.000718289
UCA1	1.84009	3.34298e-12
ITGB6	1.8432	1.11982e-07
FNDC1	1.84613	0.0477055
VDR	1.84854	1.46701e-07
VGLL1	1.85021	2.7136e-10
BCAS1	1.85096	8.23403e-05
KITLG	1.85201	1.38362e-07
AC004381.2	1.85476	1.88913e-08
SOX9	1.8569	5.11808e-07
RBP1	1.85752	3.14083e-09
EGR1	1.86227	0.00167245
AC022075.1	1.86297	0.0302849
PARP14	1.86447	3.98763e-16
KLK6	1.86573	0.00307369
PTK2B	1.86802	0.000651204
RUNX2	1.8689	1.05901e-07
PHLDB2	1.8705	5.02895e-17
FLJ22447	1.87054	0.000971221
ALDH1A2	1.87076	0.0260923
MT-CO2	1.8729	2.25678e-13
ACSM1	1.87351	8.30536e-07
NR2F2	1.87373	7.51442e-07
FOS	1.87492	0.00259017
SVOPL	1.87584	0.0363625
MUC1	1.87651	0.0168361
IER3	1.88099	3.74706e-07
SPTSSB	1.88383	0.0443673
SLC26A4	1.88465	2.64553e-05
TGFA	1.88646	0.0117979
PRSS23	1.88652	3.13646e-17
HDAC2-AS2	1.88857	0.00136356
JPH2	1.8905	0.00360587
GRHL3	1.89078	0.00557194
FGFBP1	1.89128	0.0280488
PTHLH	1.89286	0.0340474
EYA1	1.89291	0.00108003
DPP4	1.89303	0.0262821
ITGA2	1.8951	9.93269e-07
SRPX	1.89597	0.00991148
VSIG1	1.90252	0.0371049
OLFML2A	1.90308	3.80591e-10
MT-ND4	1.90611	1.27507e-13
NRP1	1.90617	0.00945195
AL591485.1	1.90735	0.00244378
ACSM3	1.90852	3.03032e-15
MSX2	1.90955	6.72477e-05
ANTXR1	1.91268	4.87824e-13
TSHZ1	1.91399	0.00683944
BAALC	1.91422	0.00154677
TMEM56	1.91991	0.0177877
TMEM130	1.9269	1.67614e-06
IFI44	1.92756	3.93694e-09
NEBL	1.92765	1.79034e-08
LSAMP	1.92866	0.00056357
MSRB3	1.931	0.0204361
CFI	1.9311	0.000217812
EPSTI1	1.93388	3.74777e-13
BDNF-AS	1.94465	8.68046e-05
TACSTD2	1.94512	6.42239e-17
HSPD1P11	1.94863	2.42826e-12
GPNMB	1.9505	1.16174e-07
ERVMER34-1	1.95203	0.0113199
AL133244.1	1.95282	0.0219971
EGFEM1P	1.95602	4.30803e-07
CALM2P2	1.95675	0.000249926
MUC20	1.95813	0.00122302
FXYD5	1.96576	6.12034e-07
DAB2	1.9721	6.15537e-09
ZC3HAV1	1.97261	3.07328e-15
PTPRD	1.97466	0.00142673
RF00494	1.97977	0.0349085
ADM	1.98035	0.000182331
PIWIL4	1.98053	2.62277e-05
CYP2J2	1.98204	0.00278068
CAV1	1.98244	3.09118e-12
AC044810.2	1.98462	0.00568719
SLC9C1	1.98588	0.0437879
FST	1.98589	2.85192e-06
CACNA1C	1.9889	0.00101345
AP001062.1	1.99377	0.0265787
CASC15	1.99661	0.00299367
SIAH3	1.99728	1.38465e-14
DOCK3	2.00378	2.07588e-07
HHIP	2.00911	0.00178515
MCOLN3	2.01362	0.000297447
MT-TF	2.01609	2.81671e-06
CAST	2.01662	1.11514e-21
CREB3L1	2.01875	0.0168361
C3	2.01891	3.28685e-14
SP140L	2.0215	0.00982552
DCLK1	2.02295	5.05312e-06
LAMC2	2.02659	9.65774e-20
S100A14	2.0266	1.24495e-05
SAMD9	2.02676	1.2686e-13
TNS4	2.02747	0.00060877
ARHGEF6	2.02762	0.0483635
SNAI2	2.02835	0.0148032
P2RY6	2.02855	0.00703074
CACNG4	2.03081	8.30536e-07
HFE	2.03336	0.0456441
LINC01484	2.03466	0.00136684
ATP6V0A4	2.04135	0.0280488
TGFB2	2.04335	1.05229e-13
PLA2G7	2.04493	0.0212077
GBP2	2.04731	2.69663e-16
CDA	2.04767	0.0105429
AC245060.5	2.0524	0.0221454
GUCY1B1	2.05325	2.29546e-05
CXCL16	2.05348	0.0241658
CD44	2.05476	2.64553e-05
CDKN2B	2.05585	1.89754e-14
TUBB2B	2.05751	0.00299563
AL390728.3	2.0581	0.0413874
CAMK2N1	2.05883	1.01228e-06
SIGLEC6	2.06055	0.0381405
MT-ND1	2.06229	2.04926e-14
IFIT2	2.06666	9.20104e-08
S100A10	2.06841	6.88217e-13
MT-TC	2.06974	1.79581e-19
FAM222A	2.0708	0.0258664
RNVU1-15	2.0734	0.00616109
IFIT3	2.07459	9.36991e-08
TGFB2-AS1	2.07851	0.00878057
JCAD	2.08144	2.12363e-18
EPS8	2.082	1.81877e-06
MAF	2.08268	0.0112795
UGT8	2.08396	0.00886037
AC093904.4	2.08522	0.00173449
MT-ND5	2.08537	1.01106e-16
SYTL5	2.08712	0.000180242
SH3TC2	2.08949	9.45316e-09
MAEL	2.09082	0.039807
MAP1B	2.09622	2.05913e-26
BIRC3	2.0972	0.0104903
ARFGEF3	2.09876	0.00462137
ZEB2	2.09966	0.0242985
TUBA1A	2.1022	8.79478e-24
AGR2	2.10315	1.52887e-12
EHF	2.10669	1.84967e-07
AP000787.3	2.10926	0.029306
AL161431.1	2.10979	0.000482972
CLDN1	2.11192	7.32838e-13
SLCO4C1	2.11369	0.00045049
TNNT3	2.11505	0.000327402
NLGN4X	2.12283	0.000960278
CYP4X1	2.12447	0.00822714
LGI2	2.12706	0.00180023
AC004381.3	2.1277	1.88453e-08
DTX3L	2.12881	1.14982e-17
CAV2	2.13065	6.90015e-07
ST8SIA3	2.13103	0.00748798
EPHA6	2.13728	0.032292
MTND4P12	2.13956	0.0130154
AC010997.3	2.1399	0.0465
GAD1	2.1403	0.00111758
CILP	2.14102	1.09651e-15
SERPINB7	2.14172	0.0374781
ZFHX4	2.14337	4.4145e-11
TRIM6	2.14931	0.0242779
CHGB	2.15007	1.32681e-05
CELF2	2.15032	0.0316959
KCNK3	2.15416	0.000135385
KCNJ6	2.15492	7.76875e-06
EPPK1	2.15624	0.014289
PDZK1	2.15652	0.00832531
DYNC1I1	2.1602	7.84065e-06
NTRK3	2.16207	0.0399011
FMN1	2.16693	1.69485e-09
TRNP1	2.16916	0.00713194
KCNE1	2.16975	0.0465981
SLC46A3	2.18367	0.0116935
MT-ATP8	2.18569	2.84808e-14
CNTNAP2	2.18791	1.7685e-14
ARMC4	2.19107	0.000935946
ALPP	2.194	1.32503e-06
STOX1	2.19567	5.59003e-06
TSHR	2.20971	4.136e-08
RSAD2	2.21226	0.00246526
SLC26A4-AS1	2.2135	4.11754e-06
AC023908.3	2.21408	0.0012851
TGFBI	2.21584	3.19929e-12
PTPRO	2.21917	6.26872e-07
ICA1	2.21994	0.0448681
MT-ND6	2.22815	1.96736e-14
PTMS	2.23021	1.64827e-16
ATP13A4	2.23109	0.0451439
MMP24	2.23466	5.39025e-11
AC008505.1	2.23517	0.0144546
TMOD2	2.23569	0.00655986
KRT15	2.23645	0.00237777
MT-ATP6	2.23757	2.67544e-18
AK5	2.24504	1.68593e-08
COL15A1	2.2452	0.0100523
FOXO6	2.24592	0.0433862
IFI6	2.2495	9.91718e-16
DACT1	2.24995	7.09063e-06
KRT6A	2.25381	0.000441285
AC019127.1	2.2556	0.0012815
S1PR1	2.25687	1.62585e-06
AC000403.1	2.25794	3.2682e-05
CASQ2	2.26486	4.88583e-05
ASIC2	2.26622	0.0106724
AQP1	2.2675	0.0140113
MYEF2	2.28901	0.00183333
SLC6A12	2.29051	0.0403126
DLX3	2.29786	0.0351331
NR2F1	2.31098	0.00023862
CCDC184	2.3145	0.0283162
RYR1	2.32256	0.00135768
MALT1	2.32281	2.10246e-18
LYPD1	2.33006	0.0249745
ATCAY	2.33266	0.000573301
AC055813.1	2.33278	0.0187444
DSC3	2.34422	3.46173e-11
RP1	2.34724	5.02198e-05
COL5A2	2.35217	6.63976e-17
CLSTN2	2.36142	1.86146e-32
LAMP3	2.36577	0.0209272
HLA-A	2.37089	0.001418
BLNK	2.37265	0.0069281
DIO2	2.3781	8.2761e-06
KCNJ15	2.38462	2.98267e-05
NEFH	2.39779	9.20905e-09
CACNA1D	2.411	4.27018e-10
NCCRP1	2.41197	5.48172e-07
AL360219.1	2.41837	0.00541273
GBP6	2.41876	0.00957291
TRIM14	2.4206	0.00164261
SERPINA1	2.42107	0.0365225
CUX2	2.42144	2.94316e-06
PLAT	2.43711	1.49121e-05
ANKRD34B	2.43785	5.31958e-09
PARP9	2.45013	9.43322e-26
EMX2OS	2.45075	0.0259729
OAS2	2.45424	0.000103679
OXGR1	2.45429	2.27407e-06
MTATP6P1	2.45561	3.64232e-15
SCEL	2.45593	7.5429e-27
S100A9	2.45622	0.0145554
AC025857.2	2.46163	0.0159613
MFSD6	2.46499	6.27929e-10
PAQR5	2.46819	0.00348689
MTND2P28	2.46896	3.11535e-12
CYP4F3	2.47046	0.0202059
SPOCK2	2.47595	1.39426e-09
COL4A4	2.47784	5.21016e-05
SLC1A1	2.49136	0.000315374
KDR	2.49224	9.88526e-06
ST6GALNAC5	2.50365	0.0115639
PLXDC2	2.50856	1.00871e-07
RASGRF1	2.50919	1.71418e-07
RAB27B	2.51501	2.70686e-06
AC020900.1	2.52671	0.00573278
[truncated: 126 more rows]
