# Supplementary material for: The Histone Methyltransferase DOT1L Is a Functional Component of Estrogen Receptor Alpha Signaling in Ovarian Cancer Cells
Source: Cancers (Basel). 2019 Nov 4;11(11):1720. doi: 10.3390/cancers11111720 (PMC6895927; doi:10.3390/cancers11111720)
Supplement: Supplementary file 1 [file cancers-11-01720-s001.zip › cancers-604602-supplementary-final/Supplementary_files_r2/Table_S2_Salvati_et_al.xlsx]

## Sheet: Diff Exp
Table S2: Transcripts differentially regulated in both PEO1 and PEO4 cells by EPZ and ICI showing one or more ERE motifs in the promoter (-1500/+500 from TSS)
Gene	PEO1_EPZ_vs_PEO1_DMSO_Fold-Change	PEO1_EPZ_vs_PEO1_DMSOpadj	PEO4_EPZ_vs_PEO4_DMSO_Fold-Change	PEO4_EPZ_vs_PEO4_DMSO._padj	PEO1_ICI_vs_PEO1_DMSO_Fold-Change	PEO1_ICI_vs_PEO1_DMSO.padj	PEO4_ICI_vs_PEO4_DMSO_Fold-Change	PEO4_ICI_vs_PEO4_DMSO_padj
AC012676.4	-4.00116	0.032411	-8.14498	0.000131764	-4.39659	0.009467	-7.00976	0.000378438
LINC02167	-3.70247	4.54607e-07	-2.11656	0.0105131	-1.72277	0.0439405	-1.9836	0.0200812
ADAMTS2	-3.52259	6.68187e-12	-2.88019	1.25848e-06	-7.7071	1.33488e-30	-1.84307	0.00540755
AMZ1	-3.44306	1.15512e-06	-3.2067	6.7455e-06	-2.59179	0.000199697	-2.30484	0.00146737
SLC7A5	-3.15623	1.28093e-05	-2.49712	0.000693799	-4.35994	1.76174e-09	-4.71799	5.57947e-10
AP006248.4	-3.09301	0.0340279	-3.39841	0.011588	-4.67563	0.0010397	-8.84696	0.00018132
TMEM120B	-3.0561	1.4255e-05	-2.46308	0.000740385	-4.56665	1.77278e-10	-3.61335	7.19193e-07
COL18A1	-2.94346	0.037221	-5.97086	3.1272e-05	-5.02517	0.00011676	-6.93439	5.75087e-06
KCNF1	-2.93887	2.22411e-05	-2.61668	0.000204305	-34.9097	1.67236e-55	-41.5741	2.14936e-54
PLCG2	-2.75505	3.40244e-21	-1.66218	6.59025e-05	-2.96016	3.0886e-24	-1.28475	0.0495397
AL031595.3	-2.65541	0.0424186	-3.73702	0.00110062	-2.76324	0.0146873	-5.64915	1.78103e-05
C16orf74	-2.63185	0.00430848	-4.03644	5.3666e-06	-2.19962	0.0152377	-3.30634	0.000126938
UGT2B7	-2.58053	1.57277e-12	-1.96187	0.00181668	-1.71014	0.000127472	1.86547	0.00102871
SLC19A1	-2.37723	0.0369767	-3.07799	0.00126721	-2.45283	0.0129013	-3.99773	6.59674e-05
NXN	-2.36153	0.00181106	-3.98713	2.02204e-08	-2.00377	0.00930028	-1.87201	0.0150081
CORO1A	-2.26355	0.00642943	-2.73494	0.000186434	-2.30259	0.00227163	-2.97879	4.7229e-05
SCARB1	-2.2216	0.00433638	-1.99179	0.0104889	-2.10619	0.00443583	-2.86686	0.000111968
RHBDF2	-2.16239	0.0425458	-2.6294	0.002335	-2.21037	0.0160673	-3.16243	0.000275224
THRSP	-2.12057	0.00969045	-3.22212	0.0121917	-5.6965	4.72356e-10	2.7014	0.0044452
CRACR2B	-2.09331	0.0249296	-2.40927	0.00305436	-3.41067	2.21124e-05	-3.82705	2.85604e-05
SLC2A4RG	-2.06288	0.0167484	-2.76118	0.000113175	-1.83123	0.0313681	-2.25356	0.00192211
TFAP4	-2.05991	0.0484862	-2.86648	0.000529046	-2.3041	0.00711581	-3.44091	4.23875e-05
MICAL3	-2.04623	0.000399932	-1.60076	0.0176938	-1.99663	0.00030493	-1.72308	0.00543864
LRP5L	-2.03894	0.0031195	-2.21434	0.000772985	-3.06681	9.88783e-08	-1.72872	0.0192258
GRTP1	-1.99398	0.00635671	-2.74974	2.34724e-05	-2.0985	0.00120673	-1.85109	0.00986987
SLCO4A1	-1.9937	8.78494e-05	-1.66532	0.00101965	-1.64537	0.00512206	-2.61612	4.88859e-11
NOP2	-1.88668	0.0291119	-2.10895	0.00266543	-2.12026	0.00274463	-2.09212	0.00288623
KAZN	-1.86078	0.018081	-2.24632	0.000425625	-3.42279	3.49868e-09	-3.73736	8.59178e-10
SLC1A5	-1.8435	0.000167902	-1.61026	0.00307245	-2.64646	1.61976e-11	-2.12679	1.36791e-06
EMX2OS	-1.83508	0.00934226	-4.06639	2.44493e-12	-2.4684	8.02792e-06	-1.76232	0.00645852
CSRP1	-1.83416	2.72069e-24	-1.7314	2.79134e-19	-2.52062	1.01003e-56	-1.39808	3.87985e-07
ITPK1	-1.81284	0.0123659	-1.98368	0.00117325	-2.0891	0.000328879	-2.815	3.27826e-07
ABO	-1.8058	0.0411552	-1.78677	0.0199861	-2.01597	0.00413456	-2.3365	0.000646243
SNHG17	-1.76929	0.0260776	-1.81899	0.00621541	-1.84808	0.00594484	-2.74835	2.18923e-06
DNPH1	-1.76114	0.0201817	-1.88056	0.00398947	-1.6576	0.0231935	-1.67114	0.0190519
MAPKBP1	-1.75952	0.000179051	-1.52977	0.00445736	-1.51873	0.00596858	-1.80037	7.6991e-05
IGF1R	-1.74084	0.00474508	-1.63379	0.00662023	-1.72873	0.0024452	-1.81488	0.000911604
SCO2	-1.71588	0.0477154	-1.6458	0.0301003	-1.79601	0.0123867	-1.96822	0.00280059
SCO2	-1.71588	0.0477154	-1.6458	0.0301003	-1.79601	0.0123867	-1.96822	0.00280059
NCS1	-1.70368	0.0012087	-1.92412	2.08636e-05	-1.77986	0.000141274	-2.17561	2.31068e-07
DEPTOR	-1.69752	0.0151075	1.52034	0.040914	-10.992	5.56161e-37	-4.0578	3.91283e-11
TGM1	-1.6895	0.0117325	-2.17587	0.000158404	-1.90152	0.00036721	2.22348	4.32981e-05
PDLIM4	-1.68946	0.00943533	-1.4686	0.0399723	-5.53896	1.15014e-19	-2.18698	4.60005e-05
PPRC1	-1.67333	0.0358438	-1.56926	0.0302787	-1.62972	0.0246184	-1.96696	0.000941595
F3	-1.64844	1.00961e-18	-1.31367	8.54526e-06	-2.00525	1.86735e-36	-1.95529	6.13363e-35
CBLN1	-1.64003	0.00127964	-1.58721	0.00201415	-29.3334	8.10752e-85	-14.5168	6.84228e-62
LPCAT1	-1.63327	0.00140469	-1.71946	0.000196694	-1.54891	0.00281742	-1.83778	2.52939e-05
ENTR1	-1.62884	0.000175541	-1.35573	0.0227996	-1.80766	8.6343e-07	-1.61296	0.000330331
YDJC	-1.62341	0.0448163	-1.66882	0.0110973	-2.03068	0.000315061	-1.93057	0.00109507
TWIST2	-1.613	0.0033712	-1.99103	2.1717e-06	-1.42596	0.0270817	-1.35954	0.0367463
ARHGEF2	-1.58187	0.00505904	-1.48716	0.0077843	-1.43042	0.0237387	-1.72703	0.000231464
GPT2	-1.57921	0.021247	-1.7697	0.000841083	-1.85171	0.000204998	-1.92506	0.000113207
GPR143	-1.5717	2.44232e-07	-1.23629	0.0303689	-1.25837	0.0167227	-1.24536	0.0241725
CLMP	-1.56632	2.81899e-06	-1.24449	0.0220745	-1.39393	0.000654434	-1.58847	4.92275e-07
SPOUT1	-1.56461	0.0469983	-1.73138	0.0035375	-1.55187	0.0264661	-1.72938	0.00345788
ANPEP	-1.56028	0.0478978	-1.5665	0.0162585	-1.93336	0.000255832	-2.20343	1.5422e-05
FBXO31	-1.55544	0.0443735	-1.91626	0.000430271	-1.92925	0.000221579	-1.99927	0.000175491
SLC43A3	-1.55113	0.000712933	-1.28749	0.0456964	-1.70225	6.9315e-06	-1.54385	0.000504502
TRAP1	-1.54972	2.95907e-09	-1.27577	0.00224979	-1.60173	4.91359e-11	-1.50798	7.26713e-08
EEF2K	-1.54588	0.048156	-1.65524	0.00588958	-1.82427	0.00081682	-1.9771	0.000185086
PSAP	-1.53844	0.0142976	-1.7505	0.000291678	-2.03629	7.31479e-07	-1.42014	0.0229857
IL4R	-1.53297	0.00500063	-1.31622	0.0491141	-1.52958	0.00241116	-1.53648	0.0017283
DCTPP1	-1.50547	0.0093603	-1.38117	0.0218433	-1.39627	0.0255122	-1.74091	7.0007e-05
PFKP	-1.49392	0.0140957	-1.57857	0.00146834	-1.47755	0.0082692	-1.56115	0.00172762
TRAF3	-1.4914	0.010892	-1.49088	0.00432686	-1.56227	0.00131184	-1.39813	0.0162619
GALNT2	-1.46786	0.000897187	-1.41203	0.0019935	-1.40642	0.00212238	-1.47484	0.000493941
SLC3A2	-1.46756	0.0454957	-1.58401	0.00368381	-1.6698	0.00111323	-2.33476	1.48209e-08
SLC22A3	-1.45798	0.0229242	-1.84998	1.20874e-05	-5.94603	2.88314e-48	-3.10632	1.04026e-18
DHODH	-1.4489	0.0269885	-1.51237	0.00407054	-1.41331	0.0226976	-1.59047	0.00140873
EPN2	-1.44177	0.0454956	-1.52891	0.00523754	-1.41824	0.0305716	-1.51627	0.0059302
LSM7	-1.42977	0.0443735	-1.47756	0.00794973	-1.5144	0.00636416	-1.55826	0.002583
COBL	-1.40787	0.000109072	-1.22611	0.0256459	-1.39878	7.38519e-05	-1.36119	0.000652215
UPP1	-1.32236	0.0210453	-1.20142	0.0445569	-1.40474	0.00124601	-2.80969	1.78663e-36
TGFBRAP1	-1.29135	0.00219463	-1.17199	0.048827	-1.30021	0.000682472	-1.28814	0.00144863
WDR5	-1.28915	0.0450105	-1.24114	0.0438253	-1.40639	0.00109004	-1.53487	5.41655e-05
CDH3	-1.28886	0.0298308	-1.31079	0.0065052	-1.70688	3.49868e-09	-1.38984	0.000888559
SLC6A6	-1.26919	0.0260014	-1.27269	0.0119773	-3.01375	1.83395e-40	-1.83801	1.7865e-11
SHC3	-1.26152	0.0306425	-1.57352	1.49297e-06	-2.97534	6.81143e-40	-1.63243	1.95015e-07
RRP1B	-1.19277	0.0248536	-1.15586	0.0352497	-1.20783	0.0062351	-1.55588	3.81815e-12
LCN2	1.27178	0.0186764	1.62054	1.01639e-07	1.50309	7.24615e-07	2.06504	9.62252e-18
KLF6	1.27567	0.00209518	1.35283	1.79861e-05	1.36573	9.162e-06	-1.18675	0.0176545
STK38	1.29764	0.0111412	1.42401	0.000167268	1.4302	4.13707e-05	1.31399	0.00382712
CYP1B1	1.30161	0.00951622	1.79106	7.14495e-07	-1.89222	1.5134e-13	1.93875	9.10018e-09
FBN1	1.3181	0.00169499	-1.19204	0.0385031	1.40034	1.95137e-05	2.92085	5.12335e-52
SCD	1.38087	0.00360517	1.5786	7.19052e-06	-2.56961	3.18882e-26	-1.25565	0.029377
SH3RF2	1.38656	0.00281335	1.479	0.000156997	2.08837	8.8522e-17	1.43006	0.000591449
ST6GALNAC5	1.3998	0.00241249	1.2502	0.0406201	1.5231	1.99314e-05	1.56694	2.22992e-05
FADS1	1.45123	2.96307e-05	1.31287	0.00315218	-1.21527	0.0479061	1.22643	0.026988
RNF141	1.49322	0.0371516	1.54499	0.00810143	1.54777	0.00829714	1.73614	0.000725428
C1orf21	1.51769	0.00227933	1.48954	0.021715	2.32343	5.0706e-14	1.82787	0.000393442
SPAG17	1.53542	0.039651	2.53803	9.70136e-05	2.98256	2.02893e-13	2.48791	0.000161374
RIMKLB	1.54184	0.0276527	1.60568	0.00593011	-1.51461	0.0190902	1.45211	0.0303648
ITPR1	1.58139	0.000708334	1.52862	0.00101007	-1.40959	0.0174188	-1.316	0.0403196
VWA5A	1.6078	0.00020004	2.1485	5.42487e-05	1.55262	0.000393371	1.9235	0.000749068
TPM1	1.61397	9.17495e-09	1.51867	1.6109e-06	1.85114	5.54582e-15	1.74333	1.64024e-11
HEBP2	1.61827	0.0285665	1.75518	0.0025816	1.59691	0.0163523	1.7621	0.00221074
MEGF9	1.62892	0.00303461	1.55086	0.00389928	1.9138	6.59055e-06	1.42133	0.0209082
DLG1	1.63143	0.0454956	1.81463	0.00321239	2.12871	0.000103925	1.8566	0.00202296
DNAH5	1.63256	0.00374142	1.41097	0.0421061	1.47839	0.0183236	1.51695	0.0124971
DOCK10	1.6522	0.0345465	1.54985	0.0202997	1.78551	0.00421258	1.5056	0.0295814
WASHC3	1.66207	0.0455846	1.7523	0.0101776	1.63964	0.0270823	2.02008	0.00114208
COL8A1	1.67768	7.50984e-14	1.239	0.0171023	1.7963	3.37215e-18	2.47638	1.75842e-33
ST3GAL6	1.67846	0.0108208	2.83766	1.48387e-06	1.75561	0.00192602	2.26118	0.000318326
SIPA1L2	1.70786	0.000163407	2.28038	5.46121e-08	1.46722	0.00831726	1.49299	0.0135588
GABRB3	1.71692	0.00197236	1.95244	0.000244867	1.43202	0.0439405	1.44947	0.0455392
SERPINE2	1.71803	3.41621e-07	1.93713	3.45872e-09	-1.71368	2.40796e-07	1.58628	0.000114872
CYBRD1	1.73333	0.005156	1.76446	0.00287118	-1.58147	0.0156259	2.7381	1.86507e-08
ICK	1.76766	0.00570979	1.67731	0.00729243	1.55652	0.0273916	1.6962	0.0058665
EPB41L4A	1.77178	0.0012643	1.48996	0.0252646	2.48354	2.56771e-09	1.88359	0.000293043
BBS12	1.79676	0.0450105	1.83972	0.0397569	1.96217	0.00647308	2.30601	0.00377086
ADAMTS3	1.8832	0.000611255	2.7356	2.71682e-07	2.68218	7.31465e-10	1.5795	0.0308328
CPEB4	1.88624	0.000613388	1.95567	0.000158404	1.67087	0.00498905	1.44244	0.0411849
PYGO1	1.89319	0.00977605	2.29651	0.000283241	1.6374	0.0376776	1.57205	0.0498649
P3H2	1.90395	2.01846e-06	1.4739	0.00367389	4.06113	2.1201e-32	1.51136	0.00188228
RASGEF1B	1.92456	0.0018581	1.91396	0.00295767	2.96788	9.38692e-10	1.74569	0.0113289
IFITM3	2.00312	2.66521e-08	1.90208	6.15149e-06	-2.45154	1.70643e-11	-1.36913	0.0438622
RTKN2	2.02685	0.0352636	2.01882	0.0116473	2.78736	0.000161614	1.82131	0.0304561
TIGD2	2.06564	0.0268053	2.03083	0.0127499	1.91508	0.0286579	2.03968	0.0114969
DUSP10	2.09569	4.90629e-05	2.36912	6.27294e-10	2.10407	2.35158e-05	1.38148	0.0367839
HDAC9	2.17797	0.00623119	2.60606	0.000156997	3.27714	7.33728e-07	2.00764	0.00592378
PDP1	2.19832	0.00734371	2.22472	0.00255915	2.17892	0.00372491	1.69815	0.0456378
GUCY1A2	2.20696	5.4923e-05	5.03994	6.7997e-07	4.35228	9.67192e-18	3.43492	0.000324037
PTGER2	2.21319	3.35364e-07	2.70243	5.27938e-05	2.99314	2.55003e-14	1.76444	0.0278953
LIMCH1	2.25635	3.98095e-14	2.40922	3.8624e-16	2.17363	3.26768e-13	1.9291	6.3757e-09
ARMH4	2.36037	6.18302e-06	1.81233	0.00620948	2.14354	5.7825e-05	1.54632	0.0498338
CPEB2	2.40589	0.00564262	2.08827	0.0104749	2.47658	0.00164521	1.7801	0.0445083
FAM84A	2.4307	2.49762e-11	1.81162	8.43525e-06	2.0094	3.04922e-07	1.37713	0.0198973
GJB2	2.43981	1.17356e-05	1.68251	0.0142999	2.10048	0.000256067	2.7006	1.00915e-06
FBXO32	2.47275	2.876e-20	2.23399	6.12099e-15	1.49849	0.000199578	1.61786	2.18886e-05
ADAMTS9	2.47917	1.96351e-32	3.74265	3.03128e-71	1.8906	2.02208e-15	1.73042	7.01531e-11
PHLDB2	2.50449	1.14915e-13	3.02422	9.39428e-20	1.58259	0.00073679	1.66227	0.000206995
REEP1	2.53806	0.0045405	3.24349	0.000339907	2.66807	0.00104626	2.36343	0.00991551
EDN1	2.73253	0.00416231	5.88278	6.30553e-07	2.10989	0.0350279	2.15842	0.0484079
SLCO4C1	2.85779	1.46783e-05	2.38462	0.000893573	1.70592	0.0493125	1.70598	0.0433472
MPZL2	2.88762	8.01536e-07	2.05024	0.00112047	2.19148	0.000345542	1.6056	0.0312431
DCLK1	3.14421	1.38541e-12	3.10479	8.80954e-08	2.56648	1.16135e-08	2.10226	0.00111798
ADGRG2	3.47224	8.01162e-24	2.55947	0.000410826	2.28647	3.5056e-10	3.17833	8.33874e-06
ACVR1C	3.60453	3.38535e-05	1.86878	0.0235798	2.24369	0.0152377	1.99622	0.0111849
ERP27	3.86532	6.04131e-05	4.42878	0.00150107	6.6741	2.77589e-10	3.754	0.00507701
NEBL	4.15879	1.47565e-14	3.60205	5.78384e-10	2.92836	1.61104e-08	2.46536	5.21461e-05
LRRN1	4.89107	6.31651e-43	4.44349	1.06019e-24	1.79528	1.32504e-05	2.39544	9.14022e-08
LINC01559	5.57081	3.99956e-06	3.69793	0.00424794	4.52554	5.12833e-05	2.84048	0.0253387
SELENOP	10.6156	9.11828e-12	6.43363	0.00272554	-3.43364	0.045027	3.53284	0.0492286
